# Supplementary material for: 2-Amino-5-nitro­pyridinium hydrogen selenate
Source: Acta Crystallogr Sect E Struct Rep Online. 2009 Nov 7;65(Pt 12):o3009–10. doi: 10.1107/S1600536809042354 (PMC2971877; doi:10.1107/S1600536809042354)
Supplement: Supplementary file 1 [file e-65-o3009-sup1.cif]

##############################################################################
###                                                                        ###
###        Electronic paper (Acta Crystallographica Section E)             ###
###                                                                        ###
##############################################################################
#                                                                            #
# This CIF contains the data in a paper accepted for publication in Acta     #
# Crystallographica Section E. It conforms to the requirements of Notes      #
# for Authors for Section E, and has been peer reviewed under the auspices   #
# of the IUCr Commission on Journals.                                        #
#                                                                            #
# Full details of the Crystallographic Information File format               #
# are given in the paper "The Crystallographic Information File (CIF):       #
# a New Standard Archive File for Crystallography" by S. R. Hall, F. H.      #
# Allen and I. D. Brown [Acta Cryst. (1991), A47, 655-685].                  #
#                                                                            #
# The current version of the core CIF dictionary is obtainable from          #
# ftp://ftp.iucr.org/pub/cif_core.dic. The current version number is 2.4.    #
#                                                                            #
# Software is freely available for graphical display of the structure(s) in  #
# this CIF.  For information consult the CIF home page http://www.iucr.org/  #
# cif/home.html                                                              #
#                                                                            #
# This file may be used for bona fide research purposes within the           #
# scientific community so long as proper attribution is given to the journal # 
# article from which it was obtained.                                        #
#                                                                            #
##############################################################################
                                             
data_I
_audit_creation_method     SHELXL-97
_chemical_name_systematic
;
2-Amino-5-nitropyridinium hydrogen selenate
;
_chemical_name_common     ?
_chemical_formula_moiety     'C5 H6 N3 O2 +, H O4 Se -'
_chemical_formula_sum     'C5 H7 N3 O6 Se'
_chemical_formula_iupac     'C5 H6 N3 O2 +, H O4 Se -'
_chemical_formula_weight     284.10
_chemical_melting_point     ?
_symmetry_cell_setting     orthorhombic
_symmetry_space_group_name_H-M     'P b c a'
_symmetry_space_group_name_Hall     '-P 2ac 2ab'
loop_
    _symmetry_equiv_pos_as_xyz
    'x, y, z'
    '-x+1/2, -y, z+1/2'
    'x+1/2, -y+1/2, -z'
    '-x, y+1/2, -z+1/2'
    '-x, -y, -z'
    'x-1/2, y, -z-1/2'
    '-x-1/2, y-1/2, z'
    'x, -y-1/2, z-1/2'
_cell_length_a     9.092(3)
_cell_length_b     13.416(2)
_cell_length_c     30.149(4)
_cell_angle_alpha     90.00
_cell_angle_beta     90.00
_cell_angle_gamma     90.00
_cell_volume     3677.5(14)
_cell_formula_units_Z     16
_cell_measurement_reflns_used     25
_cell_measurement_theta_min     9
_cell_measurement_theta_max     11
_cell_measurement_temperature     298
_exptl_crystal_description     prism
_exptl_crystal_colour     yellow
_exptl_crystal_size_max     0.23
_exptl_crystal_size_mid     0.21
_exptl_crystal_size_min     0.19
_exptl_crystal_density_diffrn     2.052
_exptl_crystal_density_meas     ?
_exptl_crystal_density_method     'not measured'
_exptl_crystal_F_000     2240
_exptl_absorpt_coefficient_mu     4.101
_exptl_absorpt_correction_type     multi-scan
_exptl_absorpt_process_details     '(Blessing, 1995)'
_exptl_absorpt_correction_T_min     0.403
_exptl_absorpt_correction_T_max     0.444
_exptl_special_details
;
;
_diffrn_ambient_temperature     298
_diffrn_radiation_type     Mok\a
_diffrn_radiation_wavelength     0.71073
_diffrn_radiation_monochromator     graphite
_diffrn_measurement_device_type     'Enraf--Nonius TurboCAD-4'
_diffrn_measurement_device     '\k-geometry diffractometer'
_diffrn_measurement_method     'Non-profiled \w'
_diffrn_reflns_number     8480
_diffrn_reflns_av_R_equivalents     0.0754
_diffrn_reflns_av_sigmaI/netI     0.0863
_diffrn_reflns_theta_min     2.62
_diffrn_reflns_theta_max     27.98
_diffrn_reflns_theta_full     27.98
_diffrn_measured_fraction_theta_max     0.999
_diffrn_measured_fraction_theta_full     0.999
_diffrn_reflns_limit_h_min     -10
_diffrn_reflns_limit_h_max     11
_diffrn_reflns_limit_k_min     0
_diffrn_reflns_limit_k_max     17
_diffrn_reflns_limit_l_min     0
_diffrn_reflns_limit_l_max     39
_diffrn_standards_number     2
_diffrn_standards_interval_time     120
_diffrn_standards_decay_%     6
loop_
    _diffrn_standard_refln_index_h
    _diffrn_standard_refln_index_k
    _diffrn_standard_refln_index_l
    3 4 5
    3 4 9
_refine_special_details
;
Refinement of <i>F</i>^2^ against ALL reflections. The weighted <i>R</i>-factor
<i>wR</i> and goodness of fit <i>S</i> are based on <i>F</i>^2^, conventional
<i>R</i>-factors <i>R</i> are based on <i>F</i>, with <i>F</i> set to zero for
negative <i>F</i>^2^. The threshold expression of <i>F</i>^2^ >
\s(<i>F</i>^2^) is used only for calculating <i>R</i>-factors(gt) <i>etc</i>.
and is not relevant to the choice of reflections for refinement.
<i>R</i>-factors based on <i>F</i>^2^ are statistically about twice as large
as those based on <i>F</i>, and <i>R</i>- factors based on ALL data will be
even larger.
;
_reflns_number_total     4426
_reflns_number_gt     2650
_reflns_threshold_expression     I>2\s(I)
_refine_ls_structure_factor_coef     Fsqd
_refine_ls_matrix_type     full
_refine_ls_R_factor_all     0.1029
_refine_ls_R_factor_gt     0.0428
_refine_ls_wR_factor_gt     0.0847
_refine_ls_wR_factor_ref     0.1014
_refine_ls_goodness_of_fit_ref     0.968
_refine_ls_restrained_S_all     0.968
_refine_ls_number_reflns     4426
_refine_ls_number_parameters     273
_refine_ls_number_restraints     0
_refine_ls_hydrogen_treatment     constr
_refine_ls_weighting_scheme     calc
_refine_ls_weighting_details
                 'calc w=1/[\s^2^(Fo^2^)+(0.0438P)^2^] where P=(Fo^2^+2Fc^2^)/3'
_atom_sites_solution_hydrogens     geom
_atom_sites_solution_primary     direct
_atom_sites_solution_secondary     difmap
_refine_ls_shift/su_max     0.000
_refine_ls_shift/su_mean     0.000
_refine_diff_density_max     0.588
_refine_diff_density_min     -0.595
_refine_ls_extinction_method     none
_refine_ls_extinction_coef     ?
loop_
    _atom_type_symbol
    _atom_type_description
    _atom_type_scat_dispersion_real
    _atom_type_scat_dispersion_imag
    _atom_type_scat_source
    'C' 'C' 0.0033 0.0016
                         'International Tables Vol C Tables 4.2.6.8 and 6.1.1.4'
    'H' 'H' 0.0000 0.0000
                         'International Tables Vol C Tables 4.2.6.8 and 6.1.1.4'
    'N' 'N' 0.0061 0.0033
                         'International Tables Vol C Tables 4.2.6.8 and 6.1.1.4'
    'O' 'O' 0.0106 0.0060
                         'International Tables Vol C Tables 4.2.6.8 and 6.1.1.4'
    'Se' 'Se' -0.0929 2.2259
                         'International Tables Vol C Tables 4.2.6.8 and 6.1.1.4'
_computing_data_collection     'CAD-4 EXPRESS (Enraf--Nonius, 1994)'
_computing_cell_refinement     'CAD-4 EXPRESS (Enraf--Nonius, 1994)'
_computing_data_reduction     'XCAD4 (Harms & Wocadlo, 1995)'
_computing_structure_solution     'SHELXS97 (Sheldrick, 2008)'
_computing_structure_refinement     'SHELXL97 (Sheldrick, 2008)'
_computing_molecular_graphics
               'ORTEP-3 (Farrugia, 1997) and DIAMOND (Brandenburg & Putz, 2005)'
_computing_publication_material     'WinGX (Farrugia, 1999)'
loop_
    _atom_site_type_symbol
    _atom_site_label
    _atom_site_fract_x
    _atom_site_fract_y
    _atom_site_fract_z
    _atom_site_U_iso_or_equiv
    _atom_site_adp_type
    _atom_site_calc_flag
    _atom_site_refinement_flags
    _atom_site_occupancy
    _atom_site_disorder_assembly
    _atom_site_disorder_group
    Se Se1 0.36683(5) 0.57372(4) 0.271792(15) 0.02983(13) Uani d . 1 . .
    Se Se2 0.41005(5) 0.29253(4) 0.487699(15) 0.03145(13) Uani d . 1 . .
    O O1 0.3545(5) 0.2664(4) 0.43901(12) 0.0799(15) Uani d . 1 . .
    O O2 0.5188(4) 0.1974(3) 0.50425(14) 0.0553(11) Uani d . 1 . .
    H H2 0.5936 0.1963 0.4890 0.083 Uiso calc R 1 . .
    O O3 0.5015(5) 0.3935(3) 0.49155(15) 0.0644(12) Uani d . 1 . .
    O O4 0.2793(4) 0.2887(3) 0.52431(10) 0.0452(9) Uani d . 1 . .
    O O5 0.2967(4) 0.4638(3) 0.27541(12) 0.0459(9) Uani d . 1 . .
    O O6 0.4460(4) 0.6107(3) 0.31613(11) 0.0476(10) Uani d . 1 . .
    O O7 0.4741(4) 0.5824(3) 0.22931(11) 0.0554(11) Uani d . 1 . .
    O O8 0.2301(4) 0.6563(3) 0.26121(17) 0.0647(13) Uani d . 1 . .
    H H8 0.1503 0.6299 0.2659 0.097 Uiso calc R 1 . .
    O O9 1.1750(4) 0.5569(3) 0.38425(14) 0.0651(13) Uani d . 1 . .
    O O10 1.1601(4) 0.5021(3) 0.45094(14) 0.0589(11) Uani d . 1 . .
    O O11 -0.3916(4) 0.2918(3) 0.36698(16) 0.0712(14) Uani d . 1 . .
    O O12 -0.3715(4) 0.3419(4) 0.29945(16) 0.0713(13) Uani d . 1 . .
    N N1 0.7158(4) 0.4848(3) 0.44020(13) 0.0345(9) Uani d . 1 . .
    H H1 0.6641 0.4587 0.4611 0.041 Uiso calc R 1 . .
    N N2 0.5007(4) 0.5204(3) 0.40355(15) 0.0420(11) Uani d . 1 . .
    H H2A 0.4529 0.4972 0.4259 0.050 Uiso calc R 1 . .
    H H2B 0.4539 0.5430 0.3809 0.050 Uiso calc R 1 . .
    N N3 1.1047(5) 0.5295(3) 0.41618(15) 0.0419(11) Uani d . 1 . .
    N N4 0.0710(4) 0.3519(3) 0.31176(13) 0.0358(10) Uani d . 1 . .
    H H4 0.1237 0.3769 0.2909 0.043 Uiso calc R 1 . .
    N N5 0.2842(4) 0.3237(3) 0.35110(14) 0.0436(11) Uani d . 1 . .
    H H5A 0.3340 0.3483 0.3294 0.052 Uiso calc R 1 . .
    H H5B 0.3288 0.3025 0.3744 0.052 Uiso calc R 1 . .
    N N6 -0.3196(5) 0.3149(3) 0.33474(19) 0.0468(12) Uani d . 1 . .
    C C1 0.6453(5) 0.5211(3) 0.40398(16) 0.0327(11) Uani d . 1 . .
    C C2 0.7316(5) 0.5571(3) 0.36909(14) 0.0309(11) Uani d . 1 . .
    H H2C 0.6864 0.5780 0.3430 0.037 Uiso calc R 1 . .
    C C3 0.8802(5) 0.5620(3) 0.37265(15) 0.0328(11) Uani d . 1 . .
    H H3 0.9374 0.5874 0.3497 0.039 Uiso calc R 1 . .
    C C4 0.9448(5) 0.5275(4) 0.41192(16) 0.0311(11) Uani d . 1 . .
    C C5 0.8634(5) 0.4879(4) 0.44491(16) 0.0342(11) Uani d . 1 . .
    H H5C 0.9080 0.4632 0.4704 0.041 Uiso calc R 1 . .
    C C6 0.1403(5) 0.3185(3) 0.34854(15) 0.0305(10) Uani d . 1 . .
    C C9 -0.1590(5) 0.3146(3) 0.33920(17) 0.0330(11) Uani d . 1 . .
    C C8 -0.0953(5) 0.2830(3) 0.37952(16) 0.0341(11) Uani d . 1 . .
    H H8C -0.1541 0.2621 0.4030 0.041 Uiso calc R 1 . .
    C C7 0.0523(5) 0.2838(3) 0.38333(15) 0.0312(11) Uani d . 1 . .
    H H7 0.0960 0.2611 0.4093 0.037 Uiso calc R 1 . .
    C C10 -0.0746(5) 0.3482(4) 0.30600(16) 0.0356(11) Uani d . 1 . .
    H H10 -0.1167 0.3687 0.2794 0.043 Uiso calc R 1 . .
loop_
    _atom_site_aniso_label
    _atom_site_aniso_U_11
    _atom_site_aniso_U_22
    _atom_site_aniso_U_33
    _atom_site_aniso_U_12
    _atom_site_aniso_U_13
    _atom_site_aniso_U_23
    Se1 0.0236(2) 0.0403(3) 0.0256(2) -0.0052(2) 0.00113(19) -0.0015(2)
    Se2 0.0267(2) 0.0409(3) 0.0268(2) -0.0001(2) 0.00137(19) 0.0081(2)
    O1 0.061(3) 0.148(5) 0.030(2) 0.001(3) -0.006(2) -0.004(3)
    O2 0.035(2) 0.051(2) 0.080(3) 0.0063(18) 0.0125(19) 0.029(2)
    O3 0.070(3) 0.039(2) 0.084(3) -0.015(2) 0.034(2) 0.000(2)
    O4 0.0268(19) 0.076(3) 0.0327(19) -0.0044(18) 0.0055(14) 0.0082(19)
    O5 0.045(2) 0.038(2) 0.054(2) -0.0077(17) 0.0136(18) -0.0064(18)
    O6 0.052(2) 0.061(3) 0.0296(19) -0.007(2) -0.0080(17) -0.0101(18)
    O7 0.035(2) 0.100(3) 0.0312(19) -0.023(2) 0.0111(16) -0.006(2)
    O8 0.029(2) 0.049(2) 0.117(4) -0.0035(18) -0.009(2) 0.025(2)
    O9 0.033(2) 0.105(4) 0.058(3) -0.007(2) 0.012(2) 0.002(3)
    O10 0.039(2) 0.075(3) 0.062(3) 0.008(2) -0.015(2) 0.004(2)
    O11 0.033(2) 0.086(4) 0.094(4) -0.004(2) 0.025(2) 0.012(3)
    O12 0.031(2) 0.093(4) 0.091(4) 0.002(2) -0.016(2) 0.016(3)
    N1 0.031(2) 0.041(2) 0.032(2) -0.0018(19) 0.0058(17) 0.0056(19)
    N2 0.025(2) 0.057(3) 0.044(3) -0.003(2) 0.0021(18) 0.007(2)
    N3 0.033(3) 0.046(3) 0.047(3) 0.004(2) 0.001(2) -0.007(2)
    N4 0.028(2) 0.050(3) 0.029(2) -0.0023(19) -0.0010(17) 0.0121(19)
    N5 0.031(2) 0.059(3) 0.040(2) -0.005(2) -0.0055(18) 0.008(2)
    N6 0.030(2) 0.032(3) 0.079(4) 0.0035(19) -0.003(3) 0.000(2)
    C1 0.038(3) 0.024(2) 0.036(3) 0.001(2) 0.000(2) -0.004(2)
    C2 0.030(3) 0.039(3) 0.024(2) 0.002(2) 0.000(2) 0.002(2)
    C3 0.034(3) 0.031(3) 0.033(3) 0.001(2) 0.007(2) 0.001(2)
    C4 0.027(3) 0.034(3) 0.033(3) 0.001(2) 0.000(2) -0.006(2)
    C5 0.035(3) 0.035(3) 0.032(3) 0.002(2) -0.008(2) -0.001(2)
    C6 0.028(2) 0.030(3) 0.034(3) -0.001(2) -0.006(2) -0.003(2)
    C9 0.027(3) 0.027(3) 0.046(3) -0.001(2) 0.000(2) -0.004(2)
    C8 0.039(3) 0.030(3) 0.033(3) 0.000(2) 0.012(2) -0.004(2)
    C7 0.037(3) 0.032(3) 0.024(2) 0.002(2) -0.004(2) 0.001(2)
    C10 0.033(3) 0.041(3) 0.034(3) -0.002(2) -0.010(2) 0.010(2)
_geom_special_details
;
All e.s.d.'s (except the e.s.d. in the dihedral angle between two l.s. planes)
are estimated using the full covariance matrix. The cell e.s.d.'s are taken
into account individually in the estimation of e.s.d.'s in distances, angles
and torsion angles; correlations between e.s.d.'s in cell parameters are only
used when they are defined by crystal symmetry. An approximate (isotropic)
treatment of cell e.s.d.'s is used for estimating e.s.d.'s involving l.s.
planes.
;
loop_
    _geom_bond_atom_site_label_1
    _geom_bond_atom_site_label_2
    _geom_bond_site_symmetry_2
    _geom_bond_distance
    _geom_bond_publ_flag
    Se1 O6 . 1.597(3) ?
    Se1 O5 . 1.610(3) ?
    Se1 O7 . 1.614(3) ?
    Se1 O8 . 1.696(4) ?
    Se2 O1 . 1.592(4) ?
    Se2 O3 . 1.594(4) ?
    Se2 O4 . 1.623(3) ?
    Se2 O2 . 1.690(4) ?
    O2 H2 . 0.8200 ?
    O8 H8 . 0.8200 ?
    O9 N3 . 1.213(5) ?
    O10 N3 . 1.220(5) ?
    O11 N6 . 1.213(6) ?
    O12 N6 . 1.219(6) ?
    N1 C5 . 1.350(6) ?
    N1 C1 . 1.356(6) ?
    N1 H1 . 0.8600 ?
    N2 C1 . 1.315(6) ?
    N2 H2A . 0.8600 ?
    N2 H2B . 0.8600 ?
    N3 C4 . 1.459(6) ?
    N4 C10 . 1.337(6) ?
    N4 C6 . 1.352(6) ?
    N4 H4 . 0.8600 ?
    N5 C6 . 1.312(6) ?
    N5 H5A . 0.8600 ?
    N5 H5B . 0.8600 ?
    N6 C9 . 1.466(6) ?
    C1 C2 . 1.398(6) ?
    C2 C3 . 1.357(6) ?
    C2 H2C . 0.9300 ?
    C3 C4 . 1.400(6) ?
    C3 H3 . 0.9300 ?
    C4 C5 . 1.349(7) ?
    C5 H5C . 0.9300 ?
    C6 C7 . 1.399(6) ?
    C9 C10 . 1.339(7) ?
    C9 C8 . 1.412(7) ?
    C8 C7 . 1.347(6) ?
    C8 H8C . 0.9300 ?
    C7 H7 . 0.9300 ?
    C10 H10 . 0.9300 ?
loop_
    _geom_angle_atom_site_label_1
    _geom_angle_atom_site_label_2
    _geom_angle_atom_site_label_3
    _geom_angle_site_symmetry_1
    _geom_angle_site_symmetry_3
    _geom_angle
    _geom_angle_publ_flag
    O6 Se1 O5 . . 113.95(19) ?
    O6 Se1 O7 . . 111.69(19) ?
    O5 Se1 O7 . . 111.02(19) ?
    O6 Se1 O8 . . 106.5(2) ?
    O5 Se1 O8 . . 108.74(19) ?
    O7 Se1 O8 . . 104.3(2) ?
    O1 Se2 O3 . . 114.9(3) ?
    O1 Se2 O4 . . 112.8(2) ?
    O3 Se2 O4 . . 111.1(2) ?
    O1 Se2 O2 . . 107.0(3) ?
    O3 Se2 O2 . . 108.3(2) ?
    O4 Se2 O2 . . 101.76(18) ?
    Se2 O2 H2 . . 109.5 ?
    Se1 O8 H8 . . 109.5 ?
    C5 N1 C1 . . 122.9(4) ?
    C5 N1 H1 . . 118.6 ?
    C1 N1 H1 . . 118.6 ?
    C1 N2 H2A . . 120.0 ?
    C1 N2 H2B . . 120.0 ?
    H2A N2 H2B . . 120.0 ?
    O9 N3 O10 . . 123.7(5) ?
    O9 N3 C4 . . 117.4(4) ?
    O10 N3 C4 . . 118.8(4) ?
    C10 N4 C6 . . 123.8(4) ?
    C10 N4 H4 . . 118.1 ?
    C6 N4 H4 . . 118.1 ?
    C6 N5 H5A . . 120.0 ?
    C6 N5 H5B . . 120.0 ?
    H5A N5 H5B . . 120.0 ?
    O11 N6 O12 . . 124.5(5) ?
    O11 N6 C9 . . 117.6(5) ?
    O12 N6 C9 . . 117.8(5) ?
    N2 C1 N1 . . 118.5(5) ?
    N2 C1 C2 . . 123.8(5) ?
    N1 C1 C2 . . 117.7(5) ?
    C3 C2 C1 . . 121.1(5) ?
    C3 C2 H2C . . 119.5 ?
    C1 C2 H2C . . 119.5 ?
    C2 C3 C4 . . 117.9(4) ?
    C2 C3 H3 . . 121.0 ?
    C4 C3 H3 . . 121.0 ?
    C5 C4 C3 . . 121.5(4) ?
    C5 C4 N3 . . 119.3(4) ?
    C3 C4 N3 . . 119.1(4) ?
    C4 C5 N1 . . 118.7(4) ?
    C4 C5 H5C . . 120.6 ?
    N1 C5 H5C . . 120.6 ?
    N5 C6 N4 . . 119.7(4) ?
    N5 C6 C7 . . 123.0(4) ?
    N4 C6 C7 . . 117.3(4) ?
    C10 C9 C8 . . 120.7(4) ?
    C10 C9 N6 . . 120.0(5) ?
    C8 C9 N6 . . 119.2(5) ?
    C7 C8 C9 . . 118.7(4) ?
    C7 C8 H8C . . 120.7 ?
    C9 C8 H8C . . 120.7 ?
    C8 C7 C6 . . 120.6(4) ?
    C8 C7 H7 . . 119.7 ?
    C6 C7 H7 . . 119.7 ?
    N4 C10 C9 . . 118.9(4) ?
    N4 C10 H10 . . 120.6 ?
    C9 C10 H10 . . 120.6 ?
loop_
    _geom_torsion_atom_site_label_1
    _geom_torsion_atom_site_label_2
    _geom_torsion_atom_site_label_3
    _geom_torsion_atom_site_label_4
    _geom_torsion_site_symmetry_1
    _geom_torsion_site_symmetry_2
    _geom_torsion_site_symmetry_3
    _geom_torsion_site_symmetry_4
    _geom_torsion
    _geom_torsion_publ_flag
    C5 N1 C1 N2 . . . . -175.8(4) ?
    C5 N1 C1 C2 . . . . 4.3(7) ?
    N2 C1 C2 C3 . . . . 175.6(5) ?
    N1 C1 C2 C3 . . . . -4.5(7) ?
    C1 C2 C3 C4 . . . . 1.6(7) ?
    C2 C3 C4 C5 . . . . 1.8(7) ?
    C2 C3 C4 N3 . . . . 178.4(4) ?
    O9 N3 C4 C5 . . . . 173.2(5) ?
    O10 N3 C4 C5 . . . . -5.4(7) ?
    O9 N3 C4 C3 . . . . -3.4(7) ?
    O10 N3 C4 C3 . . . . 177.9(5) ?
    C3 C4 C5 N1 . . . . -2.2(7) ?
    N3 C4 C5 N1 . . . . -178.8(4) ?
    C1 N1 C5 C4 . . . . -1.0(7) ?
    C10 N4 C6 N5 . . . . 179.0(5) ?
    C10 N4 C6 C7 . . . . -4.0(7) ?
    O11 N6 C9 C10 . . . . -173.8(5) ?
    O12 N6 C9 C10 . . . . 3.5(7) ?
    O11 N6 C9 C8 . . . . 3.1(7) ?
    O12 N6 C9 C8 . . . . -179.5(5) ?
    C10 C9 C8 C7 . . . . -2.5(7) ?
    N6 C9 C8 C7 . . . . -179.5(4) ?
    C9 C8 C7 C6 . . . . 2.2(7) ?
    N5 C6 C7 C8 . . . . 177.8(5) ?
    N4 C6 C7 C8 . . . . 0.9(7) ?
    C6 N4 C10 C9 . . . . 3.7(8) ?
    C8 C9 C10 N4 . . . . -0.3(8) ?
    N6 C9 C10 N4 . . . . 176.6(5) ?
loop_
    _geom_hbond_atom_site_label_D
    _geom_hbond_atom_site_label_H
    _geom_hbond_atom_site_label_A
    _geom_hbond_site_symmetry_A
    _geom_hbond_distance_DH
    _geom_hbond_distance_HA
    _geom_hbond_distance_DA
    _geom_hbond_angle_DHA
    O2 H2 O4 3_556 0.82 1.75 2.527(5) 158
    O8 H8 O7 6_556 0.82 1.73 2.546(5) 173
    N1 H1 O3 . 0.86 1.95 2.773(5) 161
    N2 H2A O3 . 0.86 2.46 3.152(6) 138
    N2 H2B O6 . 0.86 2.15 2.943(6) 152
    N2 H2B O9 1_455 0.86 2.54 3.057(6) 119
    N4 H4 O5 . 0.86 2.01 2.769(5) 146
    N5 H5A O5 . 0.86 2.27 2.958(6) 137
    N5 H5B O1 . 0.86 2.02 2.833(6) 157
    N5 H5B O11 1_655 0.86 2.56 3.016(6) 115
    C2 H2C O6 . 0.93 2.37 3.132(6) 139
    C8 H8C O4 3_456 0.93 2.37 3.261(6) 159
    C3 H3 O7 6_656 0.93 2.41 3.202(6) 143
    C5 H5C O2 3_556 0.93 2.50 3.245(6) 137
    C5 H5C O10 5_766 0.93 2.50 3.150(6) 128
    C7 H7 O1 . 0.93 2.52 3.228(6) 134
    C10 H10 O5 6_556 0.93 2.23 3.130(6) 162
data_global
_journal_date_recd_electronic     2009-10-08
_journal_date_accepted     2009-10-15
_journal_name_full     'Acta Crystallographica, Section E'
_journal_year     2009
_journal_volume     65
_journal_issue     12
_journal_page_first     o3009
_journal_page_last     o3010
_journal_paper_category     QO
_journal_coeditor_code     HB5132
_publ_contact_author_name     'Dr. Akriche Samah'
_publ_contact_author_address
;
Laboratoire de Chimie des Mat\'eriaux
Facult\'e des Sciences de Bizerte
7021 Zarzouna Bizerte
Tunisie.
;
_publ_contact_author_email     'samah.akriche@fsb.rnu.tn'
_publ_contact_author_fax     '216 72 590 566'
_publ_contact_author_phone     '216 72 591 906'
_publ_section_title
;
2-Amino-5-nitropyridinium hydrogen selenate
;
loop_
    _publ_author_name
    _publ_author_address
    'Akriche, Samah'
;
Laboratoire de Chimie des Mat\'eriaux
Facult\'e des Sciences de Bizerte
7021 Zarzouna Bizerte
Tunisia
;
    'Rzaigui, Mohamed'
;
Laboratoire de Chimie des Mat\'eriaux
Facult\'e des Sciences de Bizerte
7021 Zarzouna Bizerte
Tunisia
;
