# Supplementary material for: 2-Amino-5-nitro­pyridinium hydrogen selenate
Source: Acta Crystallogr Sect E Struct Rep Online. 2009 Nov 7;65(Pt 12):o3009–10. doi: 10.1107/S1600536809042354 (PMC2971877; doi:10.1107/S1600536809042354)
Supplement: Supplementary file 2 [file e-65-o3009-Isup2.hkl]

#
# h,k,l, Fc-squared, Fo-squared, sigma(Fo-squared) and status flag
#
data_I
_shelx_title ' cad4 in P b c a'
_shelx_refln_list_code          4
_shelx_F_calc_maximum      629.66
_exptl_crystal_F_000      2240.00
_reflns_d_resolution_high  0.7575
 
loop_
 _symmetry_equiv_pos_as_xyz
 'x, y, z'
 '-x+1/2, -y, z+1/2'
 'x+1/2, -y+1/2, -z'
 '-x, y+1/2, -z+1/2'
 '-x, -y, -z'
 'x-1/2, y, -z-1/2'
 '-x-1/2, y-1/2, z'
 'x, -y-1/2, z-1/2'
 
_cell_length_a     9.0917
_cell_length_b    13.4163
_cell_length_c    30.1493
_cell_angle_alpha  90.000
_cell_angle_beta   90.000
_cell_angle_gamma  90.000
 
_shelx_F_squared_multiplier     1.000
 
loop_
 _refln_index_h
 _refln_index_k
 _refln_index_l
 _refln_F_squared_calc
 _refln_F_squared_meas
 _refln_F_squared_sigma
 _refln_observed_status
   2   0   0     4772.09     6303.93    144.04 o
   4   0   0   121894.73   145383.89   5971.65 o
   6   0   0     2825.62     3161.89    143.83 o
   8   0   0    10591.30    11596.94    691.61 o
  10   0   0      256.71      478.40    209.93 o
   2   1   0     3758.12     4395.95    504.05 o
   4   1   0      419.56      665.04    126.81 o
   6   1   0     2534.45     2762.40    131.32 o
   8   1   0    27281.84    27781.74    628.74 o
  10   1   0     4818.94     5473.36    265.89 o
   0   2   0       22.43      246.05     42.32 o
   2   2   0     8768.17     9029.73    465.21 o
   4   2   0      882.63     1017.14     74.38 o
   6   2   0    34920.59    35265.45   3371.61 o
   8   2   0     6005.45     5923.35    439.36 o
  10   2   0     4242.54     4696.72    566.62 o
   2   3   0   128496.30   124916.86   5519.45 o
   4   3   0    13929.58    15182.83   1212.14 o
   6   3   0    19755.69    20879.26   1097.12 o
   8   3   0      388.64      449.39    236.83 o
  10   3   0     1883.20     2064.31    198.56 o
   0   4   0    43228.53    41567.78    461.88 o
   2   4   0     1805.31     2253.44     81.84 o
   4   4   0     4648.88     5076.20    248.47 o
   6   4   0     1374.82     1502.90    121.32 o
   8   4   0      331.69      791.55    168.82 o
  10   4   0     2201.60     2252.39    205.06 o
   2   5   0      322.69      394.59    119.10 o
   4   5   0       78.29      105.74    255.88 o
   6   5   0     2506.92     2627.37    209.48 o
   8   5   0     1215.14     1261.31    160.30 o
  10   5   0     3573.65     3471.99    749.05 o
   0   6   0     1119.85     1116.01    105.80 o
   2   6   0     5110.28     5138.51    127.68 o
   4   6   0     8367.99     8721.11    297.74 o
   6   6   0     1147.30     1153.63    127.17 o
   8   6   0     4853.19     5071.24    383.89 o
  10   6   0      646.15      534.77    216.13 o
   2   7   0     7021.62     7110.36    158.59 o
   4   7   0        4.16       22.28    105.01 o
   6   7   0      260.64      133.17    140.71 o
   8   7   0      681.74      826.64    212.95 o
  10   7   0       16.02       77.50    285.48 o
   0   8   0    59053.17    56858.82    641.43 o
   2   8   0      966.98     1081.22    193.16 o
   4   8   0    17652.38    18129.97    568.74 o
   6   8   0      165.53      165.85    140.86 o
   8   8   0     3066.69     3726.09    215.14 o
  10   8   0       76.59      370.81    219.19 o
   2   9   0     5455.02     6126.04    335.98 o
   4   9   0     7440.90     7525.38    211.28 o
   6   9   0     4814.83     5290.25    216.88 o
   8   9   0     6418.99     6717.20    312.71 o
  10   9   0     3703.52     3728.06    597.60 o
   0  10   0    15567.90    15464.25    386.01 o
   2  10   0     5873.28     5383.06    245.60 o
   4  10   0     1123.20     1593.27    360.16 o
   6  10   0      347.09      150.80    180.34 o
   8  10   0      129.16     -212.89    284.14 o
   2  11   0    30920.43    31820.43    690.70 o
   4  11   0      839.53      714.19    150.29 o
   6  11   0    14377.55    15207.40    351.78 o
   8  11   0      873.14      776.67    205.14 o
   0  12   0     1233.73      883.56    220.66 o
   2  12   0     3475.65     3759.60    188.00 o
   4  12   0      178.97      346.84    148.12 o
   6  12   0     6793.03     6901.13    283.66 o
   8  12   0     1882.04     1694.16    241.37 o
   2  13   0      682.01      386.60    185.03 o
   4  13   0     1175.42     1194.12    173.91 o
   6  13   0      350.50      408.06    390.85 o
   8  13   0     1611.61     2279.91    247.27 o
   0  14   0     8871.43     8949.85    423.79 o
   2  14   0      417.14      500.70    357.60 o
   4  14   0     6252.27     7241.35    276.58 o
   6  14   0     1935.81     2339.75    232.67 o
   2  15   0      200.00      365.37    392.36 o
   4  15   0      757.99      960.68    203.89 o
   6  15   0       15.05      332.32    240.17 o
   0  16   0       96.34      485.76    247.57 o
   2  16   0      516.71      552.22    217.51 o
   4  16   0      225.00      763.03    197.16 o
   2  17   0     1386.76     1714.17    415.33 o
   1   1   1      468.57      629.71     32.70 o
   2   1   1    34268.72    35579.76   1899.52 o
   3   1   1     2827.30     3234.33    173.81 o
   4   1   1     2286.70     2843.62    174.57 o
   5   1   1     1510.30     2047.56    166.71 o
   6   1   1     6420.51     6826.53    488.93 o
   7   1   1      572.68      437.46    116.26 o
   8   1   1     2121.15     2017.46    170.34 o
   9   1   1     2272.22     2333.11    173.56 o
  10   1   1     3459.53     3691.95    242.00 o
  11   1   1       23.56      134.82    390.24 o
   0   2   1    12013.99    13622.77    151.44 o
   1   2   1     3778.94     3861.66     98.69 o
   2   2   1       80.08      149.14     69.52 o
   3   2   1     2987.01     2894.15     83.57 o
   4   2   1      407.33      554.59    120.91 o
   5   2   1     6669.62     6649.56    518.41 o
   6   2   1     1460.51     1468.12    116.91 o
   7   2   1     1522.73     1672.65    125.77 o
   8   2   1     7954.52     7669.23    765.97 o
   9   2   1     1130.43      635.82    362.13 o
  10   2   1     1445.18     1411.47    200.55 o
  11   2   1        0.81      231.24    246.96 o
   1   3   1    21503.87    22498.56    543.65 o
   2   3   1     6718.04     7156.15    438.30 o
   3   3   1    16984.55    18383.10    842.30 o
   4   3   1      113.59       91.67     83.73 o
   5   3   1    17073.13    18161.41   1026.69 o
   6   3   1      833.04      923.35    112.95 o
   7   3   1     3766.12     3687.32    320.72 o
   8   3   1        6.34     -178.81    393.72 o
   9   3   1      252.91      271.03    179.26 o
  10   3   1      836.26      996.04    185.99 o
  11   3   1     1272.86     1288.31    311.04 o
   0   4   1   338080.88   277893.97   1732.36 o
   1   4   1    26179.25    25359.76    356.23 o
   2   4   1     3595.26     3973.45    233.21 o
   3   4   1    20503.01    20466.65    507.83 o
   4   4   1    60921.70    63390.08   2980.92 o
   5   4   1     2015.07     2026.67    141.47 o
   6   4   1     2290.67     2352.68    160.36 o
   7   4   1     2968.09     3225.22    162.58 o
   8   4   1     7514.97     7414.31    560.88 o
   9   4   1     2430.64     2361.05    229.58 o
  10   4   1     1166.36      872.26    197.79 o
  11   4   1       28.63     -388.43    388.43 o
   1   5   1     1991.87     1580.32    148.57 o
   2   5   1    32473.77    32990.53    275.84 o
   3   5   1     6389.80     7037.42    222.48 o
   4   5   1       35.38      213.50    125.90 o
   5   5   1     9341.15     9469.79    263.74 o
   6   5   1     4929.35     5147.10    173.21 o
   7   5   1    11992.88    11850.64    785.47 o
   8   5   1     2318.05     2141.72    179.63 o
   9   5   1     2474.23     2482.74    194.50 o
  10   5   1     2310.53     2015.96    331.60 o
  11   5   1     2629.52     2752.54    340.06 o
   0   6   1       89.04      271.75     87.66 o
   1   6   1    10507.22    10839.17    165.01 o
   2   6   1     1015.25     1240.07     86.70 o
   3   6   1    18190.24    18427.47    857.71 o
   4   6   1     1898.44     2250.59    194.82 o
   5   6   1     8532.36     8564.91    336.74 o
   6   6   1      162.80      130.29    175.52 o
   7   6   1     2356.13     2615.38    170.44 o
   8   6   1     2049.98     2314.78    302.58 o
   9   6   1     1881.80     1933.23    201.01 o
  10   6   1       68.51     -260.12    260.12 o
  11   6   1       19.49      285.65    269.03 o
   1   7   1    13504.59    12468.32    315.58 o
   2   7   1    33490.97    33268.96    600.78 o
   3   7   1     6186.13     6602.70    162.66 o
   4   7   1      457.12      602.52    104.48 o
   5   7   1    15558.33    16693.06    748.74 o
   6   7   1    12100.52    12693.22    566.62 o
   7   7   1     3302.16     3423.79    458.56 o
   8   7   1      668.55      621.03    214.77 o
   9   7   1      492.04      412.30    424.70 o
  10   7   1     3270.31     3454.94    242.48 o
  11   7   1      781.61      675.29    278.10 o
   0   8   1     7469.65     7666.38    257.84 o
   1   8   1     7162.71     6853.00    377.24 o
   2   8   1      220.80      -40.15    138.71 o
   3   8   1     7218.54     7347.02    182.41 o
   4   8   1     2919.17     3163.96    150.58 o
   5   8   1     1469.90     1585.69    198.45 o
   6   8   1     1061.15      793.22    147.18 o
   7   8   1     1839.91     2316.85    190.74 o
   8   8   1      237.35      591.85    152.94 o
   9   8   1     2133.15     2130.63    223.17 o
  10   8   1      491.14      815.19    565.56 o
   1   9   1     7702.03     7803.26    187.16 o
   2   9   1     1698.20     1562.96    232.45 o
   3   9   1       55.09     -162.71    232.00 o
   4   9   1      194.45     -120.97    164.89 o
   5   9   1     1736.99     1883.75    153.78 o
   6   9   1     1774.45     1721.65    181.67 o
   7   9   1      878.80      749.12    169.27 o
   8   9   1      126.16     -131.44    255.52 o
   9   9   1      407.09      265.73    211.72 o
  10   9   1      530.20      279.39    245.95 o
   0  10   1    11181.37    10766.84    337.34 o
   1  10   1      633.00      538.09    115.17 o
   2  10   1      140.88      148.07    157.78 o
   3  10   1     2043.46     1933.61    140.53 o
   4  10   1     5574.80     5881.65    206.66 o
   5  10   1        3.52     -186.66    186.66 o
   6  10   1       13.57      235.46    409.59 o
   7  10   1       10.07       59.33    215.61 o
   8  10   1     3014.95     3678.30    279.46 o
   9  10   1      160.08       67.81    288.94 o
   1  11   1        4.78      224.41    124.17 o
   2  11   1      544.79      146.88    164.42 o
   3  11   1      213.86       20.00    183.17 o
   4  11   1        3.87       87.92    154.11 o
   5  11   1       93.21      229.19    158.50 o
   6  11   1      144.69     -349.68    534.58 o
   7  11   1       71.22      138.54    241.39 o
   8  11   1      325.61      531.00    218.96 o
   9  11   1        1.84      293.73    441.02 o
   0  12   1     4001.49     3469.85    290.79 o
   1  12   1       84.45      -50.84    186.67 o
   2  12   1     3106.32     3027.22    318.30 o
   3  12   1      251.21      429.26    159.36 o
   4  12   1     1538.63     1707.62    462.94 o
   5  12   1        8.03       63.49    207.02 o
   6  12   1      573.52      610.25    182.11 o
   7  12   1        0.53       62.23    215.22 o
   8  12   1     1514.12     1274.78    231.63 o
   1  13   1      413.92      147.30    213.20 o
   2  13   1     3421.62     3820.10    402.18 o
   3  13   1        3.37     -155.32    208.29 o
   4  13   1       66.45      230.09    220.72 o
   5  13   1      149.09      117.73    241.69 o
   6  13   1     3520.55     3543.56    247.39 o
   7  13   1      271.15      246.85    280.27 o
   8  13   1      342.08      266.49    543.80 o
   0  14   1      276.76      324.34    336.13 o
   1  14   1      679.51      961.67    173.89 o
   2  14   1       21.66       91.90    179.85 o
   3  14   1      555.92      548.20    177.59 o
   4  14   1       67.60     -211.69    268.95 o
   5  14   1       96.79     -132.26    339.31 o
   6  14   1      377.19      643.29    540.93 o
   7  14   1      586.41      366.54    254.23 o
   1  15   1      524.02      431.19    315.88 o
   2  15   1     1478.23     1403.89    213.35 o
   3  15   1       88.92      276.55    236.79 o
   4  15   1        4.21     -342.78    342.78 o
   5  15   1     1341.50     1422.33    239.10 o
   6  15   1     1739.96     1667.21    239.60 o
   0  16   1     1266.91     1665.85    291.70 o
   1  16   1      110.02       76.22    258.78 o
   2  16   1      109.86      210.62    263.39 o
   3  16   1     1249.08     1548.38    221.73 o
   4  16   1      854.52     1089.09    215.30 o
   5  16   1      239.93      446.10    224.91 o
   1  17   1      447.67       28.57    281.29 o
   2  17   1        0.56     -300.39    300.39 o
   3  17   1      245.82      -17.34    371.35 o
   1   0   2       25.26      141.75     26.61 o
   2   0   2    30806.16    32115.60   1472.70 o
   3   0   2     2102.48     2285.92     75.75 o
   4   0   2     6036.90     6594.47    401.73 o
   5   0   2      146.16       68.90     92.50 o
   6   0   2    13733.17    13988.62    372.86 o
   7   0   2      510.43      838.49    217.79 o
   8   0   2     6966.18     6890.48    234.82 o
   9   0   2        2.21      172.30    157.69 o
  10   0   2     9623.09    10138.28    343.81 o
  11   0   2       34.85      350.04    232.45 o
   1   1   2     1452.61     1462.06    123.33 o
   2   1   2   156856.44   148461.48   4251.69 o
   3   1   2     7469.18     7774.53    355.63 o
   4   1   2    12717.00    13209.13    536.09 o
   5   1   2      155.02      327.65     79.80 o
   6   1   2    13907.89    14267.46    419.11 o
   7   1   2       47.84       12.88    144.00 o
   8   1   2     5108.08     5313.51    490.75 o
   9   1   2      653.72      366.61    238.95 o
  10   1   2      123.56     -199.91    243.42 o
  11   1   2      477.80      267.82    380.87 o
   0   2   2    69714.12    68533.70    530.50 o
   1   2   2        5.52      130.99     63.33 o
   2   2   2     9001.64     8499.67    426.06 o
   3   2   2      566.74      528.80     58.00 o
   4   2   2    13375.57    12871.49    744.81 o
   5   2   2     5969.99     6454.93    153.45 o
   6   2   2     8357.86     8387.18    534.58 o
   7   2   2        0.16     -102.80    147.26 o
   8   2   2     1396.19     1495.36    157.42 o
   9   2   2       92.76      -90.33    316.18 o
  10   2   2     1452.38     1359.56    202.51 o
  11   2   2       48.33     -412.31    412.31 o
   1   3   2      435.56      488.97     96.73 o
   2   3   2     4424.27     4287.06     93.28 o
   3   3   2      549.26      482.83     64.23 o
   4   3   2     1118.39     1145.16     80.86 o
   5   3   2     1350.45     1358.32    102.48 o
   6   3   2     9920.20    10424.52    407.92 o
   7   3   2      510.98      383.31    123.32 o
   8   3   2    18266.66    17734.56    779.58 o
   9   3   2      309.35      446.04    141.92 o
  10   3   2     7560.34     7526.97    283.52 o
  11   3   2      116.90     -197.39    370.59 o
   0   4   2   223185.63   189358.19   1275.31 o
   1   4   2     1926.07     2139.93     92.65 o
   2   4   2       88.34       61.27     60.31 o
   3   4   2        4.40      -10.49     84.95 o
   4   4   2    18715.07    19646.12    822.95 o
   5   4   2      388.07      338.14     88.23 o
   6   4   2     3678.65     4024.80    410.34 o
   7   4   2       40.36       85.70    133.88 o
   8   4   2      227.12      308.08    138.56 o
   9   4   2      154.77      159.13    218.98 o
  10   4   2       44.90       97.46    257.26 o
  11   4   2        0.02      342.18    356.69 o
   1   5   2     1794.90     1911.76     90.68 o
   2   5   2    29396.49    28488.95    874.94 o
   3   5   2       28.09      123.97     98.49 o
   4   5   2       17.48       87.83    116.43 o
   5   5   2      869.57     1061.27    107.81 o
   6   5   2     8476.14     9029.61    290.64 o
   7   5   2      712.76      923.25    135.51 o
   8   5   2        2.62     -253.53    402.48 o
   9   5   2      665.56      443.02    156.34 o
  10   5   2     1759.13     1476.17    381.17 o
  11   5   2      339.93       56.53    414.12 o
   0   6   2    18756.93    17951.69    288.98 o
   1   6   2     1828.32     1931.74     89.99 o
   2   6   2     1194.98     1171.94    168.37 o
   3   6   2     2005.08     2111.25    107.83 o
   4   6   2    14275.90    14258.07    273.11 o
   5   6   2     2431.42     2663.87    135.40 o
   6   6   2     2862.58     2770.81    155.20 o
   7   6   2      313.45      405.23    155.22 o
   8   6   2     5179.88     5325.90    225.35 o
   9   6   2      319.67      441.44    188.74 o
  10   6   2      740.11      688.82    200.49 o
  11   6   2       35.94      143.88    390.24 o
   1   7   2      953.14      971.49     87.17 o
   2   7   2      119.81      136.32    155.22 o
   3   7   2      756.98      750.09    107.61 o
   4   7   2     1323.93     1504.18    117.02 o
   5   7   2        0.53      -32.86    160.16 o
   6   7   2     2856.78     2732.33    173.14 o
   7   7   2     2118.30     2075.06    278.40 o
   8   7   2      764.93      378.59    197.00 o
   9   7   2        9.97       15.14    236.60 o
  10   7   2      288.85      352.10    270.54 o
   0   8   2     9456.40    10005.10    274.17 o
   1   8   2       96.49      136.95    134.06 o
   2   8   2     5113.20     4776.06    150.36 o
   3   8   2       30.57     -134.33    142.36 o
   4   8   2     5189.89     5551.12    178.98 o
   5   8   2      427.19      526.76    114.03 o
   6   8   2     9485.73     9175.34    249.29 o
   7   8   2       86.69      276.31    203.00 o
   8   8   2     4434.80     3987.94    230.27 o
   9   8   2      116.10      111.53    251.90 o
  10   8   2     1458.71     1400.03    302.13 o
   1   9   2       10.05      -68.33    133.69 o
   2   9   2    29854.36    29987.91    846.23 o
   3   9   2      820.76     1106.70    114.02 o
   4   9   2      398.37      536.74    113.60 o
   5   9   2       17.97      154.23    162.73 o
   6   9   2     2182.47     2421.33    173.44 o
   7   9   2      146.67      192.86    148.31 o
   8   9   2     1055.68     1099.69    182.42 o
   9   9   2        9.46      -81.88    260.98 o
  10   9   2      305.18      -43.53    295.00 o
   0  10   2    35048.17    34616.59    556.49 o
   1  10   2      105.50      151.85    121.43 o
   2  10   2     1426.19     1553.86    129.22 o
   3  10   2      184.03      201.29    123.92 o
   4  10   2     1097.67     1240.83    205.70 o
   5  10   2      373.31      453.69    156.35 o
   6  10   2     4515.42     4760.34    219.85 o
   7  10   2       43.25      106.78    380.27 o
   8  10   2       67.52      374.43    264.49 o
   9  10   2       13.47      264.29    267.03 o
   1  11   2       94.29      158.69    132.31 o
   2  11   2       10.52      106.89    168.75 o
   3  11   2      168.78       99.01    171.33 o
   4  11   2     4361.33     4693.39    365.45 o
   5  11   2      498.85      463.44    156.87 o
   6  11   2     1165.93     1250.06    179.15 o
   7  11   2      321.67      298.03    235.65 o
   8  11   2     4738.19     5044.44    276.55 o
   9  11   2       30.45      119.86    274.93 o
   0  12   2    23272.23    22932.93    535.94 o
   1  12   2      107.36      210.80    146.90 o
   2  12   2     1354.70     1440.13    217.94 o
   3  12   2       55.13      113.10    192.78 o
   4  12   2     5842.20     6475.31    238.95 o
   5  12   2      241.72      -63.31    215.97 o
   6  12   2     1719.14     1993.15    496.19 o
   7  12   2       65.06     -281.38    295.02 o
   8  12   2      606.84      326.84    241.03 o
   1  13   2       16.30     -127.00    193.62 o
   2  13   2     3957.40     3875.13    217.36 o
   3  13   2      117.72      -68.33    260.26 o
   4  13   2     1306.73     1170.60    248.32 o
   5  13   2      133.49      163.89    241.48 o
   6  13   2      174.85       91.36    259.85 o
   7  13   2      996.24      983.34    405.66 o
   8  13   2     2190.54     2076.50    259.97 o
   0  14   2        4.72      108.22    307.42 o
   1  14   2       20.82       35.31    225.10 o
   2  14   2        9.57      172.85    253.91 o
   3  14   2      119.37      125.85    285.65 o
   4  14   2      240.62      -24.06    260.08 o
   5  14   2       41.80      339.45    197.43 o
   6  14   2     1242.24     1606.03    228.22 o
   7  14   2      193.20      -52.26    298.78 o
   1  15   2      213.57     -129.79    231.21 o
   2  15   2     3350.64     3409.86    237.46 o
   3  15   2       15.29      138.85    231.79 o
   4  15   2      109.26      413.00    197.52 o
   5  15   2        0.71     -136.65    270.43 o
   6  15   2      868.71      955.85    224.70 o
   0  16   2      897.72     1219.69    271.75 o
   1  16   2       35.13      213.16    201.76 o
   2  16   2       95.48      196.34    213.23 o
   3  16   2       34.64      440.62    352.00 o
   4  16   2      805.39      850.70    209.09 o
   5  16   2       11.41      132.52    282.87 o
   1  17   2       21.04      107.68    221.93 o
   2  17   2      906.21     1043.71    249.68 o
   3  17   2      187.28      474.18    209.73 o
   1   1   3      271.06      302.80     36.27 o
   2   1   3    81483.45    80157.42   1774.52 o
   3   1   3    10632.12    11634.76    426.67 o
   4   1   3    15206.43    16213.26    219.00 o
   5   1   3      449.82      732.73    219.76 o
   6   1   3     5240.71     5612.51    199.65 o
   7   1   3     4262.45     4362.67    166.50 o
   8   1   3     1729.06     1956.59    166.67 o
   9   1   3       49.93      -38.60    430.90 o
  10   1   3     2999.80     2684.67    220.80 o
  11   1   3     1593.52     2098.72    312.86 o
   0   2   3    41164.39    41302.38    407.17 o
   1   2   3    26913.44    27357.41    660.48 o
   2   2   3      106.20      197.67     48.57 o
   3   2   3    36288.93    37016.75   1970.55 o
   4   2   3     6195.97     6366.06    245.00 o
   5   2   3     1359.94     1549.02    106.75 o
   6   2   3      180.46      195.75    187.56 o
   7   2   3     2073.70     1892.45    144.31 o
   8   2   3     5846.18     6161.69    223.81 o
   9   2   3      195.44      185.98    213.02 o
  10   2   3      682.34     1124.97    183.60 o
  11   2   3        0.34      167.16    385.71 o
   1   3   3    35523.63    34628.24    717.61 o
   2   3   3    29690.13    30176.11   1060.69 o
   3   3   3     1844.11     2037.15     84.03 o
   4   3   3    10945.72    12067.14    722.45 o
   5   3   3    16383.83    18011.31   1059.49 o
   6   3   3      367.93      311.40    151.44 o
   7   3   3     2382.50     2245.20    196.78 o
   8   3   3     1115.84      991.67    155.61 o
   9   3   3       43.94      -86.16    216.70 o
  10   3   3      228.50     -263.32    263.32 o
  11   3   3      616.86     1051.63    271.75 o
   0   4   3     4219.74     4978.82    137.23 o
   1   4   3    32152.43    33133.75    243.45 o
   2   4   3      818.05     1057.81     66.15 o
   3   4   3    16109.42    16147.46   1084.88 o
   4   4   3     8300.38     8176.10    166.18 o
   5   4   3     6087.56     5644.29    246.36 o
   6   4   3     4207.69     4326.37    163.36 o
   7   4   3     3567.70     3656.17    224.89 o
   8   4   3     6226.50     6685.58    226.84 o
   9   4   3     6811.36     6596.67    478.51 o
  10   4   3     1742.55     1942.23    212.52 o
  11   4   3       11.01      542.59    269.33 o
   1   5   3    11075.21    10672.81    432.86 o
   2   5   3    13165.59    13548.85    220.06 o
   3   5   3     6461.01     7241.09    182.88 o
   4   5   3     1913.43     2107.09    114.56 o
   5   5   3    29572.86    31261.82    889.60 o
   6   5   3     5275.67     5363.72    179.60 o
   7   5   3     5789.64     5763.82    299.26 o
   8   5   3      493.09      421.23    149.70 o
   9   5   3      277.13      489.78    152.03 o
  10   5   3      492.87      163.04    260.38 o
  11   5   3      218.83      264.19    370.29 o
   0   6   3      975.04      762.04    107.31 o
   1   6   3    13441.60    13496.32    185.63 o
   2   6   3     2290.10     2409.95    102.67 o
   3   6   3    28848.25    29107.46    719.88 o
   4   6   3    11759.27    12456.53    472.31 o
   5   6   3      193.95      184.74    195.12 o
   6   6   3      804.14      584.82    131.15 o
   7   6   3     4440.17     4608.20    485.16 o
   8   6   3      630.13      785.10    231.24 o
   9   6   3     3332.91     3711.55    225.73 o
  10   6   3        8.00       83.52    268.68 o
  11   6   3       12.27     -118.80    399.61 o
   1   7   3     8066.67     7514.53    419.86 o
   2   7   3    11469.97    11716.25    197.81 o
   3   7   3      321.68      407.05    105.80 o
   4   7   3     1187.10     1263.58    108.93 o
   5   7   3     5547.57     5672.17    569.64 o
   6   7   3     3165.45     3255.82    172.58 o
   7   7   3     3915.33     4093.46    198.03 o
   8   7   3     2261.18     1786.38    191.77 o
   9   7   3      147.94      152.01    249.98 o
  10   7   3     3847.82     3665.27    250.44 o
   0   8   3    48732.40    45768.84    558.91 o
   1   8   3    18063.88    17884.21    250.61 o
   2   8   3     6999.01     7352.06    352.46 o
   3   8   3    12872.48    13291.60    397.80 o
   4   8   3    10473.32    10447.79    424.10 o
   5   8   3      329.20      321.14    132.65 o
   6   8   3       41.52       87.36    183.28 o
   7   8   3     3235.50     3369.04    198.14 o
   8   8   3      354.94      211.81    190.57 o
   9   8   3     1024.12     1344.10    401.58 o
  10   8   3       47.35       93.97    285.05 o
   1   9   3     5286.78     5173.04    180.46 o
   2   9   3     3625.05     3304.92    154.32 o
   3   9   3      286.90      323.52    108.88 o
   4   9   3       17.69      -50.62    157.51 o
   5   9   3     1105.59     1203.53    139.25 o
   6   9   3     3040.02     3453.53    185.37 o
   7   9   3     1397.36     1444.08    322.83 o
   8   9   3        3.80      -28.12    240.46 o
   9   9   3     1326.16     1410.74    211.38 o
  10   9   3       63.25     -165.39    550.60 o
   0  10   3    11233.67    10487.24    343.39 o
   1  10   3       64.88      151.95    148.39 o
   2  10   3      136.71      172.88    159.89 o
   3  10   3      585.71      531.43    116.20 o
   4  10   3     3231.12     3313.29    178.13 o
   5  10   3     2434.04     2440.29    174.19 o
   6  10   3     1664.78     1899.98    223.99 o
   7  10   3      948.22     1128.00    182.72 o
   8  10   3     2495.80     2755.36    439.81 o
   9  10   3     1178.70     1141.33    224.48 o
   1  11   3     1586.33     1565.32    146.40 o
   2  11   3     1364.21     1294.07    154.41 o
   3  11   3      190.44      -25.80    375.73 o
   4  11   3        3.99      207.90    154.61 o
   5  11   3      295.08      477.69    296.38 o
   6  11   3      693.93      513.62    442.08 o
   7  11   3      175.14       73.34    245.59 o
   8  11   3      229.36      708.44    511.61 o
   9  11   3        0.19      226.53    277.59 o
   0  12   3     3377.63     3748.85    256.94 o
   1  12   3      117.25      -62.43    148.46 o
   2  12   3      133.47      265.47    148.87 o
   3  12   3        6.55      -55.92    189.58 o
   4  12   3     1312.75     1478.00    243.33 o
   5  12   3      483.70      573.25    154.76 o
   6  12   3       41.62      -24.63    232.68 o
   7  12   3      271.92      251.99    230.64 o
   8  12   3      747.55      758.65    215.61 o
   1  13   3      434.91      407.17    194.82 o
   2  13   3     2122.35     2214.91    183.69 o
   3  13   3      916.72      927.11    173.44 o
   4  13   3        1.79      -76.88    210.58 o
   5  13   3      778.40     1081.94    167.85 o
   6  13   3     1143.77     1000.91    258.45 o
   7  13   3      801.50      807.67    204.15 o
   8  13   3      552.71     1093.25    222.80 o
   0  14   3       65.57      216.73    278.70 o
   1  14   3      344.22     -123.89    216.23 o
   2  14   3      686.88     1132.66    164.62 o
   3  14   3      775.78      999.42    165.72 o
   4  14   3       13.69      421.19    159.24 o
   5  14   3       57.75     -267.81    267.81 o
   6  14   3       33.35       15.36    223.93 o
   7  14   3       26.63     -101.05    290.47 o
   1  15   3      185.45      100.47    342.48 o
   2  15   3      433.44      180.55    396.14 o
   3  15   3       10.22       38.02    233.40 o
   4  15   3       34.74     -131.87    274.94 o
   5  15   3      555.82      991.93    427.87 o
   6  15   3      213.92      325.23    288.64 o
   0  16   3     1577.11     2155.24    316.49 o
   1  16   3      866.93      619.52    219.73 o
   2  16   3       79.30     -284.50    284.50 o
   3  16   3     1291.54     1595.98    414.88 o
   4  16   3      886.12      738.31    256.79 o
   5  16   3        0.09      218.20    227.01 o
   1  17   3      634.12      699.52    215.32 o
   2  17   3        1.68     -276.21    276.21 o
   3  17   3        0.69       30.46    301.80 o
   0   0   4    85342.41    83109.86    666.22 o
   1   0   4     5438.96     5341.39     75.66 o
   2   0   4    10908.03    11996.87    255.42 o
   3   0   4     8445.48     9642.13    302.13 o
   4   0   4     6478.20     5712.38    133.46 o
   5   0   4      664.43      683.03     87.00 o
   6   0   4     5220.00     5675.76    168.15 o
   7   0   4       53.12       15.63    159.51 o
   8   0   4     6046.32     6585.26    645.21 o
   9   0   4     3379.83     3167.74    205.97 o
  10   0   4      566.85      292.57    598.06 o
  11   0   4       93.49      273.56    249.68 o
   1   1   4    28597.35    28852.21    791.21 o
   2   1   4    18933.45    19164.19    639.62 o
   3   1   4      483.44      626.67     62.24 o
   4   1   4    18717.71    19382.95    263.89 o
   5   1   4    13377.01    14230.45    582.79 o
   6   1   4      271.11      279.45    102.74 o
   7   1   4      106.71      -22.00    376.64 o
   8   1   4    18070.78    17888.16    337.27 o
   9   1   4      245.94     -138.61    315.28 o
  10   1   4     3218.16     3366.84    222.72 o
  11   1   4       22.73       27.81    324.95 o
   0   2   4     8438.10     8074.76    136.03 o
   1   2   4    32253.52    32879.02    247.30 o
   2   2   4     7758.56     7593.53    312.71 o
   3   2   4    14984.05    16505.84    854.39 o
   4   2   4     4346.12     4767.89    283.54 o
   5   2   4     2928.37     3062.88    255.88 o
   6   2   4    15041.94    14259.19    579.16 o
   7   2   4      642.27      709.01    119.37 o
   8   2   4     2049.07     2504.71    458.25 o
   9   2   4      155.25      243.88    219.27 o
  10   2   4     3487.90     3298.49    669.55 o
  11   2   4        3.79     -391.45    397.19 o
   1   3   4     7062.44     6952.01    201.47 o
   2   3   4   112077.48   107117.01   3319.47 o
   3   3   4     1992.09     1750.26     84.32 o
   4   3   4     1092.29     1252.25     86.97 o
   5   3   4      254.48      425.84     89.04 o
   6   3   4    12371.09    12512.78    882.50 o
   7   3   4      431.33      569.42    123.42 o
   8   3   4      411.54      281.79    146.31 o
   9   3   4       24.43       -2.29    443.74 o
  10   3   4      915.10     1047.38    182.79 o
  11   3   4     1456.07     1239.94    329.18 o
   0   4   4    12872.00    13168.44    213.11 o
   1   4   4      582.54      515.16     55.79 o
   2   4   4     4058.19     4860.39    180.01 o
   3   4   4     8561.72     8845.28    585.36 o
   4   4   4      205.03      289.69     80.69 o
   5   4   4      200.31      241.04     95.31 o
   6   4   4     4049.11     4009.50    269.93 o
   7   4   4      108.45       48.45    187.78 o
   8   4   4     2057.22     1853.13    336.28 o
   9   4   4       17.59     -232.97    232.97 o
  10   4   4     1084.86     1393.20    201.12 o
  11   4   4      116.01      326.46    403.54 o
   1   5   4      388.93      340.21     60.69 o
   2   5   4     6325.26     6211.85    132.52 o
   3   5   4    12501.18    12414.56    442.38 o
   4   5   4     4383.55     4472.90    138.08 o
   5   5   4     1046.25      893.48    207.97 o
   6   5   4     4680.49     4868.18    179.86 o
   7   5   4     1359.38     1117.83    159.91 o
   8   5   4     1399.90     1340.88    186.20 o
   9   5   4      672.16      213.09    409.28 o
  10   5   4     1693.30     1838.74    206.57 o
  11   5   4      499.62      239.71    442.23 o
   0   6   4    18334.56    18030.29    292.30 o
   1   6   4     1092.33     1118.77     80.58 o
   2   6   4     1233.37     1356.35    296.08 o
   3   6   4     4575.92     4536.97    161.72 o
   4   6   4     8253.58     8696.06    567.68 o
   5   6   4     6458.14     6145.31    179.89 o
   6   6   4     4716.21     4812.95    177.17 o
   7   6   4      158.95       66.29    189.60 o
   8   6   4     3469.05     3212.98    196.85 o
   9   6   4      567.60      210.52    203.81 o
  10   6   4      524.94      256.59    225.34 o
  11   6   4        3.34     -264.19    384.20 o
   1   7   4      316.10      215.91    182.27 o
   2   7   4     3090.52     3007.77    123.94 o
   3   7   4      349.82      474.32     91.45 o
   4   7   4      688.29      732.71    103.24 o
   5   7   4     1471.96     1542.42    224.44 o
   6   7   4       42.51      109.18    141.86 o
   7   7   4      370.92       75.41    172.89 o
   8   7   4      240.67      301.23    150.89 o
   9   7   4       16.94     -254.48    254.48 o
  10   7   4       49.49      205.27    190.80 o
   0   8   4     9899.01     8348.02    256.94 o
   1   8   4      154.95      168.66     87.39 o
   2   8   4     5389.02     5710.65    271.90 o
   3   8   4        7.51       25.55    272.20 o
   4   8   4     6685.30     6834.89    271.60 o
   5   8   4     2465.26     2430.23    154.83 o
   6   8   4      804.06      510.39    347.02 o
   7   8   4      434.28      127.14    280.36 o
   8   8   4     1676.56     1928.64    181.84 o
   9   8   4     1031.29     1235.82    191.40 o
  10   8   4      128.96      170.05    269.38 o
   1   9   4     1040.10      976.71    110.64 o
   2   9   4        2.78      -13.30    133.57 o
   3   9   4     3215.60     3329.23    254.52 o
   4   9   4     5193.17     4912.98    177.38 o
   5   9   4      903.22      864.56    177.74 o
   6   9   4      112.50      221.09    157.17 o
   7   9   4     3906.99     3968.18    213.19 o
   8   9   4     4464.77     4620.95    333.72 o
   9   9   4      164.93      413.14    214.02 o
  10   9   4     2216.58     2319.53    238.20 o
   0  10   4     8266.08     8154.56    298.65 o
   1  10   4      178.96       15.82    166.56 o
   2  10   4     3205.44     2923.90    151.81 o
   3  10   4      484.65      668.98    285.20 o
   4  10   4      302.36      356.03    149.65 o
   5  10   4        7.66      -45.14    203.89 o
   6  10   4     1822.15     1960.07    174.29 o
   7  10   4        4.86      253.76    170.80 o
   8  10   4       23.29      -70.78    247.25 o
   9  10   4      226.87      330.74    261.16 o
   1  11   4       64.33       47.63    167.54 o
   2  11   4    19426.79    19155.42    329.48 o
   3  11   4     1168.57     1372.97    145.87 o
   4  11   4     1412.18     1246.26    199.05 o
   5  11   4        0.05     -182.60    209.87 o
   6  11   4     2155.08     2579.55    193.28 o
   7  11   4     1764.48     1733.75    190.44 o
   8  11   4     1018.95      807.71    316.94 o
   9  11   4        0.35      144.64    282.78 o
   0  12   4      127.39      403.54    200.11 o
   1  12   4      888.89      793.80    133.67 o
   2  12   4      622.59      565.69    156.58 o
   3  12   4     1115.24     1134.91    213.56 o
   4  12   4      202.52       77.80    220.73 o
   5  12   4      339.60      239.64    315.73 o
   6  12   4     2509.80     2736.91    215.60 o
   7  12   4      730.85      416.54    192.67 o
   8  12   4     1002.83     1512.49    208.78 o
   1  13   4      444.49      151.02    173.35 o
   2  13   4     1950.98     2319.14    181.66 o
   3  13   4      163.83      -51.89    254.52 o
   4  13   4     1484.15     1336.64    184.69 o
   5  13   4      425.39      349.51    195.42 o
   6  13   4       27.08      184.10    242.54 o
   7  13   4       11.48     -176.93    274.74 o
   8  13   4      790.75      854.37    222.32 o
   0  14   4     7808.47     7940.24    385.71 o
   1  14   4      140.20       35.14    230.90 o
   2  14   4        6.82      -14.39    213.20 o
   3  14   4        2.16     -181.54    219.49 o
   4  14   4     4526.83     4687.77    274.92 o
   5  14   4      928.22      615.36    225.78 o
   6  14   4      162.36       95.68    264.20 o
   7  14   4       21.29     -306.05    306.05 o
   1  15   4      174.95       97.06    255.87 o
   2  15   4       30.28       62.66    228.96 o
   3  15   4       89.18      -51.51    276.28 o
   4  15   4      739.54      570.10    201.21 o
   5  15   4      108.84       97.27    268.59 o
   6  15   4      783.27      680.06    368.93 o
   0  16   4      112.66      196.48    244.85 o
   1  16   4        2.21      -53.16    249.66 o
   2  16   4      290.37      625.56    181.97 o
   3  16   4      366.45      524.11    251.80 o
   4  16   4       47.19       58.29    285.77 o
   5  16   4        2.06     -116.68    305.91 o
   1  17   4       24.24       -5.56    517.35 o
   2  17   4      972.48     1102.14    361.52 o
   3  17   4      219.23      505.49    433.01 o
   1   1   5    31948.40    33232.47    398.40 o
   2   1   5    25507.13    26190.41    513.42 o
   3   1   5    30862.13    31584.50    337.19 o
   4   1   5      174.44      260.01     71.72 o
   5   1   5     9934.44     9807.52    186.70 o
   6   1   5     8144.62     8230.32    283.23 o
   7   1   5      701.22      422.51    122.36 o
   8   1   5     1514.92     1324.62    348.83 o
   9   1   5      177.77       74.71    179.77 o
  10   1   5     1437.96     1123.08    526.12 o
  11   1   5      404.06     -361.22    423.79 o
   0   2   5    63818.66    58500.49    547.43 o
   1   2   5     3536.37     3645.26    198.60 o
   2   2   5     5611.62     5634.28    102.91 o
   3   2   5       23.24      142.04     92.50 o
   4   2   5     5832.28     5603.83    165.80 o
   5   2   5     9769.07     9390.95    313.01 o
   6   2   5     1820.66     1966.73    218.40 o
   7   2   5        8.29      -43.80    199.81 o
   8   2   5     3817.79     3692.66    592.01 o
   9   2   5     7724.69     7047.51    519.46 o
  10   2   5     1121.16     1247.59    194.68 o
  11   2   5        3.65      479.41    245.75 o
   1   3   5     6297.73     6413.62    142.07 o
   2   3   5     3557.96     3810.54    261.17 o
   3   3   5       64.85       87.69     75.39 o
   4   3   5     3340.09     3636.56    216.58 o
   5   3   5     2639.58     2503.16    124.10 o
   6   3   5     1566.87     1395.33    162.32 o
   7   3   5      690.91      860.32    133.44 o
   8   3   5       50.21       34.92    437.55 o
   9   3   5      809.00      614.04    164.05 o
  10   3   5     1106.95     1054.83    196.47 o
  11   3   5     1174.13      667.13    296.84 o
   0   4   5     9267.48    10429.50    197.99 o
   1   4   5    19962.46    19043.33    384.95 o
   2   4   5    30038.91    31331.85    957.62 o
   3   4   5    52336.97    53043.40   2411.27 o
   4   4   5    18228.42    18232.60   1018.22 o
   5   4   5       15.18      110.37    126.63 o
   6   4   5       14.90       14.99    149.19 o
   7   4   5    13346.25    13648.32    572.06 o
   8   4   5     3794.62     4054.30    251.34 o
   9   4   5        3.43     -296.53    296.53 o
  10   4   5       62.06      241.88    246.62 o
  11   4   5       49.90     -178.95    426.82 o
   1   5   5      372.97      305.39     62.07 o
   2   5   5      491.80      565.91    101.26 o
   3   5   5      319.81      423.41     77.70 o
   4   5   5    11251.59    11178.86    277.64 o
   5   5   5    14760.48    14889.10    344.14 o
   6   5   5       61.21      159.72    163.38 o
   7   5   5    23319.77    22503.11    515.08 o
   8   5   5     1785.81     1599.74    170.31 o
   9   5   5       51.67      170.96    179.33 o
  10   5   5     2298.64     2103.73    230.79 o
  11   5   5     3373.94     4312.90    375.13 o
   0   6   5      204.34      402.63     90.68 o
   1   6   5    12568.98    12655.83    188.92 o
   2   6   5      475.63      587.01     79.66 o
   3   6   5    13811.31    13893.53    215.22 o
   4   6   5      824.40      847.26    305.60 o
   5   6   5     4618.89     4652.06    214.16 o
   6   6   5     2081.17     2188.88    146.59 o
   7   6   5     3268.19     3528.81    182.86 o
   8   6   5      558.61      316.47    183.33 o
   9   6   5     6367.50     6682.53    293.97 o
  10   6   5      288.14      136.32    400.82 o
  11   6   5      116.78      699.47    275.68 o
   1   7   5    44866.59    42537.81    358.77 o
   2   7   5    37171.68    34910.82    334.25 o
   3   7   5    11348.77    11156.08    208.71 o
   4   7   5      179.05      341.91    160.81 o
   5   7   5    17300.79    18223.64    832.17 o
   6   7   5     4012.24     3884.29    357.75 o
   7   7   5      796.15      787.97    158.37 o
   8   7   5        1.51       98.61    279.00 o
   9   7   5      750.27      853.06    184.42 o
  10   7   5      815.87      718.46    196.05 o
   0   8   5      343.84      440.12    132.40 o
   1   8   5     1966.11     1899.05    111.86 o
   2   8   5     1358.94     1383.86    132.55 o
   3   8   5     6728.62     7073.13    183.03 o
   4   8   5      650.85      786.37    131.19 o
   5   8   5     2805.50     2652.86    156.78 o
   6   8   5     2033.24     1827.94    171.19 o
   7   8   5     1911.57     2061.07    205.55 o
   8   8   5      752.25      555.20    283.69 o
   9   8   5     2135.75     2639.88    208.18 o
  10   8   5      381.55       61.46    358.35 o
   1   9   5     4054.25     3998.70    148.56 o
   2   9   5      505.71      712.26    113.91 o
   3   9   5     4194.24     3960.85    163.62 o
   4   9   5     1801.61     1691.41    212.05 o
   5   9   5     1003.98     1182.78    135.09 o
   6   9   5      147.24      -90.22    209.52 o
   7   9   5     5966.23     6091.16    246.45 o
   8   9   5      436.42      457.22    187.42 o
   9   9   5        0.85       30.72    257.99 o
  10   9   5      305.27       59.57    305.79 o
   0  10   5    20679.11    19288.67    427.12 o
   1  10   5     9470.43     9527.08    225.47 o
   2  10   5     1099.14     1277.21    118.73 o
   3  10   5     2924.81     3030.07    163.44 o
   4  10   5     4778.28     4735.04    204.64 o
   5  10   5     2063.98     2464.12    161.35 o
   6  10   5      839.83      556.49    247.87 o
   7  10   5     3526.23     3912.63    229.95 o
   8  10   5     1401.18      872.35    533.52 o
   9  10   5        3.17     -225.97    270.45 o
   1  11   5      244.97      155.65    177.15 o
   2  11   5      243.04      165.45    160.37 o
   3  11   5       53.47      113.43    185.17 o
   4  11   5        8.04       64.90    200.32 o
   5  11   5        4.54     -123.37    223.79 o
   6  11   5     1038.03     1089.96    180.08 o
   7  11   5      372.04       89.62    260.10 o
   8  11   5      415.14      213.48    272.05 o
   9  11   5       28.26      192.31    198.41 o
   0  12   5      667.72      703.40    217.64 o
   1  12   5      664.77      473.11    175.69 o
   2  12   5       70.80      135.22    193.03 o
   3  12   5      346.20      115.63    203.63 o
   4  12   5      165.98      -22.08    299.86 o
   5  12   5      151.83       85.05    184.69 o
   6  12   5      117.80       72.37    252.04 o
   7  12   5      854.11      863.22    201.62 o
   8  12   5      485.25      533.94    235.92 o
   1  13   5       34.23     -210.91    243.79 o
   2  13   5     1312.47     1296.17    172.83 o
   3  13   5      997.25      778.68    234.11 o
   4  13   5        3.68     -165.73    425.46 o
   5  13   5        9.68     -229.28    236.25 o
   6  13   5     1501.48     1371.56    207.46 o
   7  13   5     2431.23     2560.21    230.05 o
   8  13   5      489.73      944.92    295.02 o
   0  14   5      413.27       44.43    335.53 o
   1  14   5      546.93      518.91    164.11 o
   2  14   5       35.94       71.46    222.32 o
   3  14   5     1107.09      902.29    185.53 o
   4  14   5       11.53      250.64    201.19 o
   5  14   5        0.23      341.86    177.86 o
   6  14   5      129.76     -300.01    300.01 o
   7  14   5       42.53      380.43    278.55 o
   1  15   5      912.16     1043.50    183.44 o
   2  15   5     1164.64      885.19    376.79 o
   3  15   5      935.39      982.49    195.03 o
   4  15   5       40.80      280.14    180.50 o
   5  15   5     1715.73     1918.30    223.03 o
   6  15   5      524.59      548.32    223.24 o
   0  16   5      197.93       26.90    389.33 o
   1  16   5        2.98     -154.15    261.61 o
   2  16   5        1.48      221.06    246.11 o
   3  16   5      303.55      307.65    278.91 o
   4  16   5      166.31      126.76    288.85 o
   1  17   5      321.57      387.85    247.69 o
   2  17   5      123.60      248.38    293.51 o
   3  17   5       33.02      235.47    278.40 o
   0   0   6     4233.30     4716.75    109.73 o
   1   0   6    51409.91    52600.79   1089.71 o
   2   0   6    21262.11    23627.93    310.89 o
   3   0   6    56562.87    61320.45    443.90 o
   4   0   6     1164.40     1228.98    106.70 o
   5   0   6     9165.15     9729.39    218.24 o
   6   0   6    20754.53    20535.05    975.30 o
   7   0   6    10279.41    10335.23    906.08 o
   8   0   6     9738.16     9598.92    507.53 o
   9   0   6      429.62      531.80    377.24 o
  10   0   6     5305.00     5453.24    486.67 o
  11   0   6       13.65     -408.38    408.38 o
   1   1   6     3177.79     3520.38     75.55 o
   2   1   6    16603.70    16392.45    165.35 o
   3   1   6     1094.31     1061.66     85.85 o
   4   1   6     7700.57     7547.64    149.41 o
   5   1   6     1282.07     1086.21    101.10 o
   6   1   6     2672.24     2680.24    137.00 o
   7   1   6      818.68      954.34    152.95 o
   8   1   6     6638.24     6478.73    226.35 o
   9   1   6        0.49      228.88    397.65 o
  10   1   6      259.20      228.57    190.59 o
  11   1   6     1211.25     1271.99    281.72 o
   0   2   6   396471.81   326062.28   1725.40 o
   1   2   6     4253.14     4523.86    200.11 o
   2   2   6     3838.00     3654.57    318.60 o
   3   2   6     6198.56     6744.92    138.44 o
   4   2   6    19914.87    20040.77    236.50 o
   5   2   6     2745.79     2692.43    170.03 o
   6   2   6     2162.91     2072.37    133.16 o
   7   2   6      331.07      256.20    187.11 o
   8   2   6      697.38      592.74    149.05 o
   9   2   6     4845.68     4697.75    506.62 o
  10   2   6     1519.01     1464.71    207.43 o
  11   2   6        8.36      298.05    265.70 o
   1   3   6    44014.95    42809.51   1183.12 o
   2   3   6        8.77      125.54     59.60 o
   3   3   6    21519.28    22298.27    258.30 o
   4   3   6     8020.02     8126.74    301.98 o
   5   3   6    27969.59    28510.02   1562.48 o
   6   3   6     4790.23     5095.06    169.52 o
   7   3   6     3789.50     3734.71    178.34 o
   8   3   6    10364.27     9995.47    270.96 o
   9   3   6       27.62       88.57    225.82 o
  10   3   6     4404.95     4362.23    579.16 o
  11   3   6      304.87      290.79    296.84 o
   0   4   6    16234.07    16719.00    253.91 o
   1   4   6     1076.69     1271.42     68.10 o
   2   4   6     2797.42     3019.87    222.93 o
   3   4   6     3527.55     3873.94    236.23 o
   4   4   6     1505.96     1593.77    101.57 o
   5   4   6      566.28      581.55    234.42 o
   6   4   6     3104.60     3347.61    328.43 o
   7   4   6      302.65      -34.30    209.34 o
   8   4   6      187.47      209.77    412.91 o
   9   4   6      672.38      778.99    174.83 o
  10   4   6      129.59       38.32    220.53 o
  11   4   6        0.22     -439.81    439.81 o
   1   5   6       24.84       53.35     83.19 o
   2   5   6    10375.17    10567.38    170.35 o
   3   5   6    11129.45    11440.93    187.97 o
   4   5   6     1799.35     1672.54    138.75 o
   5   5   6     2216.78     2264.73    138.26 o
   6   5   6      696.70      818.31    204.19 o
   7   5   6    10091.13    10350.21    493.32 o
   8   5   6        2.28     -209.62    209.62 o
   9   5   6      265.62      199.80    198.73 o
  10   5   6      781.44      676.84    194.76 o
  11   5   6     1323.66     2001.99    302.88 o
   0   6   6    12532.28    12224.73    256.03 o
   1   6   6    15714.10    15410.51    205.18 o
   2   6   6      131.13      168.50    168.07 o
   3   6   6     5902.56     5743.67    154.57 o
   4   6   6    16066.32    16170.17    885.37 o
   5   6   6     6690.49     6745.32    191.81 o
   6   6   6     1371.85     1625.47    136.88 o
   7   6   6     3542.51     3483.63    378.75 o
   8   6   6     1050.34      892.29    168.32 o
   9   6   6     2669.06     2576.02    535.64 o
  10   6   6      421.86      474.55    229.43 o
  11   6   6      231.55      281.12    284.14 o
   1   7   6      267.43      113.81    116.54 o
   2   7   6       18.82      389.08    220.06 o
   3   7   6      773.34      807.35    116.23 o
   4   7   6     3066.09     3116.51    145.55 o
   5   7   6       67.47       23.30    169.54 o
   6   7   6      334.86      308.67    153.78 o
   7   7   6        0.98      160.05    213.20 o
   8   7   6      745.43     1118.89    168.87 o
   9   7   6       39.54      400.57    261.02 o
  10   7   6      267.19      451.38    284.29 o
   0   8   6     5991.97     6011.71    233.36 o
   1   8   6     5207.42     4676.22    151.33 o
   2   8   6      122.57      236.88    115.25 o
   3   8   6     3893.24     4189.32    156.48 o
   4   8   6      154.43      202.45    122.09 o
   5   8   6     1479.85     1768.33    443.59 o
   6   8   6      859.82      775.29    138.92 o
   7   8   6     3733.57     4129.17    223.99 o
   8   8   6     1206.83     1067.99    186.83 o
   9   8   6      513.60      519.24    251.50 o
  10   8   6      673.43      305.07    395.83 o
   1   9   6      165.53      300.48    100.29 o
   2   9   6    25032.94    25718.30    333.48 o
   3   9   6     6666.99     6711.33    209.48 o
   4   9   6      487.71      935.49    125.68 o
   5   9   6      617.50      783.62    136.58 o
   6   9   6     4747.75     5193.88    225.49 o
   7   9   6     3100.76     3019.88    216.72 o
   8   9   6      811.36     1082.84    564.96 o
   9   9   6      415.11      201.82    279.60 o
  10   9   6      150.92       34.27    306.04 o
   0  10   6    18861.92    18237.35    425.31 o
   1  10   6        3.30        8.10    161.16 o
   2  10   6     1156.30      975.87    140.46 o
   3  10   6     3461.25     3326.30    169.89 o
   4  10   6      691.61      911.54    147.71 o
   5  10   6       40.83      359.10    179.86 o
   6  10   6     1643.19     1857.28    313.92 o
   7  10   6       19.94      103.43    218.15 o
   8  10   6        3.35       14.48    293.97 o
   9  10   6      387.26       19.06    290.55 o
   1  11   6     7971.84     7555.27    226.12 o
   2  11   6        9.04       63.11    139.42 o
   3  11   6     2443.08     2196.07    200.86 o
   4  11   6     2778.80     2725.41    182.87 o
   5  11   6     3063.87     3020.37    321.32 o
   6  11   6     1283.01     1243.09    177.72 o
   7  11   6      131.81       53.51    253.17 o
   8  11   6     3344.41     3353.35    248.28 o
   9  11   6      168.52      357.14    267.06 o
   0  12   6    11958.50    13125.52    416.84 o
   1  12   6        5.72       12.13    271.14 o
   2  12   6      716.71      813.40    147.74 o
   3  12   6      378.36       68.88    225.11 o
   4  12   6     3189.77     3718.72    206.15 o
   5  12   6     1337.20     1411.48    185.18 o
   6  12   6     1015.30     1245.09    193.00 o
   7  12   6      221.10      368.65    293.36 o
   8  12   6      352.55      -20.40    472.16 o
   1  13   6       47.74      368.41    177.13 o
   2  13   6     4567.25     4234.75    224.17 o
   3  13   6      223.12      -18.63    218.13 o
   4  13   6      817.39      787.00    169.94 o
   5  13   6      308.63      631.06    249.23 o
   6  13   6      948.67     1273.58    206.78 o
   7  13   6      670.45      460.91    249.27 o
   0  14   6      132.92       45.04    303.79 o
   1  14   6     1715.55     1854.19    186.12 o
   2  14   6      559.84      -55.09    240.36 o
   3  14   6     2381.46     2199.39    200.61 o
   4  14   6       52.93        4.35    199.68 o
   5  14   6      926.16      917.78    203.11 o
   6  14   6     2674.17     2782.82    245.71 o
   7  14   6     1147.11     1517.78    223.78 o
   1  15   6       15.87      342.64    166.03 o
   2  15   6     1637.65     1908.20    202.70 o
   3  15   6      314.64      536.56    179.48 o
   4  15   6      233.41       13.82    285.86 o
   5  15   6       23.69      -92.17    371.05 o
   6  15   6       42.61     -170.22    306.51 o
   0  16   6       58.79     -353.67    376.34 o
   1  16   6       10.12      154.11    205.57 o
   2  16   6      151.30     -263.58    269.17 o
   3  16   6        2.22      317.84    217.02 o
   4  16   6      187.13      303.88    547.43 o
   1  17   6      604.55      491.31    263.68 o
   2  17   6      199.45      486.19    209.70 o
   1   1   7      122.95      127.64     46.55 o
   2   1   7     4743.14     4604.23     96.82 o
   3   1   7    26743.77    28706.09    288.98 o
   4   1   7     1496.47     1474.35     88.59 o
   5   1   7       63.40     -142.98    142.98 o
   6   1   7     2503.89     2449.00    135.18 o
   7   1   7    12692.85    12346.43    259.16 o
   8   1   7     1004.01     1087.51    246.66 o
   9   1   7      276.98      263.97    173.57 o
  10   1   7     1631.12     1750.08    193.71 o
  11   1   7     2705.79     2551.83    342.48 o
   0   2   7   150057.03   135855.88    979.68 o
   1   2   7    57720.03    54215.99    926.78 o
   2   2   7      173.48      170.85     55.57 o
   3   2   7    17650.55    16419.22    196.49 o
   4   2   7    13982.32    14395.50    205.30 o
   5   2   7     2656.74     2552.76    126.85 o
   6   2   7      113.66     -157.72    279.30 o
   7   2   7    10030.44     9668.47    235.33 o
   8   2   7     2190.66     2157.19    201.47 o
   9   2   7     1192.08     1199.16    165.51 o
  10   2   7       42.09      229.55    164.90 o
  11   2   7      144.81     -445.86    445.86 o
   1   3   7     9443.69     8688.63    222.63 o
   2   3   7     4727.82     4693.09    110.87 o
   3   3   7     2302.62     2204.36     97.78 o
   4   3   7     2742.64     3090.09    250.89 o
   5   3   7     1301.57     1504.15    111.67 o
   6   3   7      128.49      288.51    164.59 o
   7   3   7    10025.33     9680.61    496.19 o
   8   3   7      972.19      898.19    152.21 o
   9   3   7     2144.79     2140.86    504.35 o
  10   3   7       31.44       70.62    242.28 o
  11   3   7     1049.26     1470.58    307.42 o
   0   4   7     8106.94     8215.62    187.71 o
   1   4   7      117.61      170.82     54.47 o
   2   4   7       26.65       56.17     68.74 o
   3   4   7      298.00      263.74     73.71 o
   4   4   7     1017.56     1049.97     99.50 o
   5   4   7    27350.29    27150.50   1011.57 o
   6   4   7     4905.93     5403.85    182.73 o
   7   4   7      322.34       95.95    207.01 o
   8   4   7     5189.78     4855.19    214.92 o
   9   4   7     9019.32     8894.97    696.30 o
  10   4   7      968.05     1081.93    259.51 o
  11   4   7       67.30      330.69    388.73 o
   1   5   7    15037.49    13985.07    289.13 o
   2   5   7    14927.65    15189.96    260.26 o
   3   5   7    24549.94    23497.70    266.85 o
   4   5   7     3940.91     3967.78    291.85 o
   5   5   7    34371.37    34435.07   1594.21 o
   6   5   7     9448.03     9310.65    238.35 o
   7   5   7     1384.98     1184.96    156.72 o
   8   5   7      158.66      -77.05    196.43 o
   9   5   7      769.66      671.28    329.48 o
  10   5   7       99.54      238.63    257.94 o
  11   5   7      148.52      338.25    431.35 o
   0   6   7    22803.42    20444.58    338.25 o
   1   6   7    10198.42     9788.57    170.03 o
   2   6   7     1896.80     1732.08    105.65 o
   3   6   7    17370.45    16930.73    380.12 o
   4   6   7     7924.59     7852.88    369.38 o
   5   6   7     1104.04     1102.99    186.35 o
   6   6   7       44.18       -7.76    173.36 o
   7   6   7     6869.77     6912.14    335.98 o
   8   6   7      191.89      182.69    180.76 o
   9   6   7      376.94      269.71    203.20 o
  10   6   7      169.16      232.23    179.93 o
  11   6   7      171.71      157.18    419.56 o
   1   7   7      314.54      513.66    245.45 o
   2   7   7      172.71      216.74     87.36 o
   3   7   7     6641.04     6044.11    473.07 o
   4   7   7     3871.18     3808.79    155.91 o
   5   7   7      188.28      297.52    239.86 o
   6   7   7     1872.06     2127.35    162.21 o
   7   7   7    13758.92    13452.30    323.13 o
   8   7   7     1421.22     1423.75    175.59 o
   9   7   7      329.10      399.54    218.81 o
  10   7   7     2819.62     2773.19    246.27 o
   0   8   7     2258.05     2092.07    178.65 o
   1   8   7     3576.86     3760.71    211.29 o
   2   8   7      138.16      110.83    105.17 o
   3   8   7     8503.29     8748.72    207.65 o
   4   8   7     2495.53     1946.50    139.62 o
   5   8   7        7.68       99.30    261.77 o
   6   8   7       49.03     -238.58    241.07 o
   7   8   7      279.47      387.20    266.46 o
   8   8   7      233.69      173.76    195.28 o
   9   8   7      244.40      -24.64    217.13 o
  10   8   7      120.61     -121.37    336.44 o
   1   9   7    11114.06    10627.52    224.19 o
   2   9   7     6379.87     5988.60    191.19 o
   3   9   7     3542.82     3510.85    166.17 o
   4   9   7     3324.58     3372.82    164.05 o
   5   9   7     6670.88     7053.20    311.35 o
   6   9   7     1858.63     1963.51    186.96 o
   7   9   7     1280.20     1335.34    182.51 o
   8   9   7        6.32     -252.11    253.56 o
   9   9   7      351.30      394.17    190.51 o
  10   9   7       20.36      -12.91    381.17 o
   0  10   7     3646.81     3942.31    236.08 o
   1  10   7     4080.92     4221.29    364.40 o
   2  10   7     1429.95     1032.17    142.00 o
   3  10   7      271.88      203.71    131.55 o
   4  10   7     1225.89     1225.89    151.50 o
   5  10   7     4059.82     3995.24    227.77 o
   6  10   7      629.01      623.64    161.78 o
   7  10   7      211.64      178.90    238.15 o
   8  10   7      399.72      288.14    231.64 o
   9  10   7     3226.88     3757.52    251.11 o
   1  11   7      628.73      560.15    135.41 o
   2  11   7      936.25     1084.63    139.68 o
   3  11   7      317.46      292.91    154.74 o
   4  11   7       58.76     -350.64    350.64 o
   5  11   7      713.98      717.33    160.84 o
   6  11   7       93.29     -172.35    234.91 o
   7  11   7      276.60      155.07    271.04 o
   8  11   7       18.73       47.09    276.78 o
   9  11   7        2.87      248.32    286.11 o
   0  12   7      174.10      176.53    200.41 o
   1  12   7     1094.29     1410.30    359.41 o
   2  12   7       13.23       94.87    204.21 o
   3  12   7      261.70      575.66    183.94 o
   4  12   7      298.43      501.64    159.38 o
   5  12   7      616.45      756.37    265.85 o
   6  12   7      475.50      443.65    184.95 o
   7  12   7       51.40      124.86    197.87 o
   8  12   7      170.49      171.09    288.09 o
   1  13   7     2009.39     1985.24    258.60 o
   2  13   7     2260.07     2118.21    196.72 o
   3  13   7     1218.69     1458.05    195.27 o
   4  13   7       13.69     -301.19    421.53 o
   5  13   7     1819.97     1693.14    210.72 o
   6  13   7     1249.38     1155.86    212.14 o
   7  13   7      376.14      276.52    246.57 o
   0  14   7      103.25      295.63    300.46 o
   1  14   7        1.64       12.25    226.35 o
   2  14   7        4.90     -147.56    221.64 o
   3  14   7      782.73      746.10    297.14 o
   4  14   7        9.38       17.10    228.62 o
   5  14   7      398.88      212.29    279.38 o
   6  14   7       69.91       98.48    293.60 o
   7  14   7      207.38      419.03    313.31 o
   1  15   7       38.95      -88.27    257.09 o
   2  15   7      133.62      309.18    210.03 o
   3  15   7       43.29      323.48    208.39 o
   4  15   7      151.33      191.24    425.46 o
   5  15   7       49.85      -35.55    196.83 o
   6  15   7      195.06      524.90    195.88 o
   0  16   7     2206.22     2191.21    326.76 o
   1  16   7     1402.18     1698.11    226.74 o
   2  16   7       96.11      280.96    281.87 o
   3  16   7     1586.70     1944.20    237.16 o
   4  16   7      762.48     1355.92    392.36 o
   1  17   7      743.20      918.21    213.19 o
   2  17   7      262.94      227.00    298.92 o
   0   0   8   130142.66   124385.63   1039.84 o
   1   0   8    32309.76    32434.30    376.94 o
   2   0   8     6163.17     6433.73    151.59 o
   3   0   8    11944.38    13714.04    385.10 o
   4   0   8     1097.34      854.21     84.06 o
   5   0   8    20440.73    21932.26    504.05 o
   6   0   8     6328.80     6636.18    181.81 o
   7   0   8      245.63      244.71    150.18 o
   8   0   8     4813.60     4358.05    205.70 o
   9   0   8     5976.29     5971.80    929.51 o
  10   0   8     2290.98     2037.98    205.33 o
  11   0   8      340.54      335.83    312.86 o
   1   1   8    23340.40    22657.31    495.89 o
   2   1   8     8625.16     8199.79    370.90 o
   3   1   8     1751.46     1469.08     85.69 o
   4   1   8     5034.51     5063.29    134.52 o
   5   1   8    16475.10    16066.93    368.17 o
   6   1   8     1049.07     1016.25    121.52 o
   7   1   8      189.69       22.47    349.74 o
   8   1   8    13628.73    12710.12    312.56 o
   9   1   8      504.67      307.77    194.53 o
  10   1   8     2330.98     2114.71    240.31 o
  11   1   8      748.11      693.12    303.18 o
   0   2   8    35872.16    34046.49    369.38 o
   1   2   8    20610.11    19403.67    285.20 o
   2   2   8     8064.18     8063.71    132.41 o
   3   2   8    19182.15    18240.34    676.80 o
   4   2   8      376.27      373.24     81.09 o
   5   2   8     3702.40     4004.32    168.37 o
   6   2   8    16203.42    15670.72    750.25 o
   7   2   8     8539.08     8713.58    451.30 o
   8   2   8     1134.04     1167.19    152.91 o
   9   2   8       25.62     -131.51    376.03 o
  10   2   8     2379.95     2366.58    217.38 o
  11   2   8      410.52     1060.69    301.37 o
   1   3   8       80.04      106.88     58.88 o
   2   3   8    12703.71    11719.66    448.58 o
   3   3   8    10624.92    10277.61    231.09 o
   4   3   8     4063.39     4187.19    214.16 o
   5   3   8        2.94       96.41    132.28 o
   6   3   8     9773.73     9515.56    220.68 o
   7   3   8    19834.55    19495.18    583.25 o
   8   3   8     1942.51     2106.69    171.14 o
   9   3   8      353.78      347.93    165.86 o
  10   3   8       39.22      -68.23    368.93 o
  11   3   8     5205.90     5190.42    413.52 o
   0   4   8     1744.29     1765.30    116.68 o
   1   4   8      642.52      601.42    120.61 o
   2   4   8    13485.76    14184.87    189.70 o
   3   4   8     4513.98     4852.28    131.13 o
   4   4   8     1332.00     1278.55    102.66 o
   5   4   8     1850.19     1737.92    132.55 o
   6   4   8     9638.27     9841.47    507.07 o
   7   4   8      306.07      256.96    163.67 o
   8   4   8     1701.46     1703.49    168.30 o
   9   4   8       36.34     -147.95    222.97 o
  10   4   8      721.88      339.11    244.69 o
  11   4   8      228.87      544.10    291.40 o
   1   5   8     6863.44     6207.40    133.69 o
   2   5   8     7443.76     7200.21    211.29 o
   3   5   8     6555.76     6989.97    158.76 o
   4   5   8       21.33        7.24    133.51 o
   5   5   8     8961.14     9151.84    324.95 o
   6   5   8     3643.02     3827.30    166.61 o
   7   5   8     7871.18     7700.23    353.67 o
   8   5   8      828.14     1027.52    158.93 o
   9   5   8      444.30      149.43    250.38 o
  10   5   8     1266.68     1134.11    204.44 o
  11   5   8      872.01      418.66    334.62 o
   0   6   8    34197.39    32990.64    431.65 o
   1   6   8    13747.39    13448.83    202.08 o
   2   6   8       11.02       93.14    110.39 o
   3   6   8     6342.97     6403.86    162.45 o
   4   6   8     7987.64     8037.04    191.73 o
   5   6   8    12144.13    11998.06    317.09 o
   6   6   8      539.67      675.58    297.90 o
   7   6   8     1440.48     1553.90    250.29 o
   8   6   8      705.84     1003.72    203.28 o
   9   6   8     3637.88     3424.98    237.41 o
  10   6   8      217.76      124.63    271.11 o
  11   6   8       11.44      -63.48    457.95 o
   1   7   8      384.68      443.46     87.18 o
   2   7   8     1557.99     1731.61    212.20 o
   3   7   8     1616.18     1910.29    125.14 o
   4   7   8      904.03      894.83    119.22 o
   5   7   8        7.52     -184.54    184.54 o
   6   7   8      169.48       98.07    141.16 o
   7   7   8      327.18      366.19    178.33 o
   8   7   8      602.23      725.63    161.87 o
   9   7   8       45.42      197.27    180.01 o
  10   7   8       11.48     -112.51    273.48 o
   0   8   8    55664.23    52609.39    625.11 o
   1   8   8     8402.72     7851.13    185.30 o
   2   8   8      242.00      204.76     98.74 o
   3   8   8      344.58      265.32    215.52 o
   4   8   8     7477.45     7258.51    207.71 o
   5   8   8     7409.35     6951.78    219.35 o
   6   8   8     1285.38      964.55    244.39 o
   7   8   8       13.90      -83.28    342.18 o
   8   8   8      682.25      864.99    177.94 o
   9   8   8     2224.75     2182.34    250.44 o
  10   8   8       33.23     -306.66    306.66 o
   1   9   8     7759.47     7468.16    199.19 o
   2   9   8       24.17      109.27    104.73 o
   3   9   8     6385.44     6200.05    197.64 o
   4   9   8     2209.27     2057.58    226.86 o
   5   9   8     5343.89     5186.14    210.51 o
   6   9   8        8.22     -219.56    219.56 o
   7   9   8       19.42       23.84    227.89 o
   8   9   8     2070.44     2036.76    203.47 o
   9   9   8      316.80       81.49    303.38 o
  10   9   8     1545.57     1574.94    224.00 o
   0  10   8     6291.67     6829.97    295.02 o
   1  10   8     1478.18     1376.00    139.23 o
   2  10   8     8889.44     8004.69    228.47 o
   3  10   8     2552.99     2465.52    162.93 o
   4  10   8     1539.28     1340.68    159.98 o
   5  10   8      163.83      226.51    175.61 o
   6  10   8     2705.64     2427.59    314.97 o
   7  10   8      744.77      843.10    399.46 o
   8  10   8      153.34      320.43    199.14 o
   9  10   8      217.56       27.39    298.30 o
   1  11   8       23.41       49.79    124.90 o
   2  11   8     8779.27     8773.60    379.51 o
   3  11   8     2598.13     2678.75    214.16 o
   4  11   8     1707.39     1707.82    164.35 o
   5  11   8       20.96       15.90    218.28 o
   6  11   8     1276.43     1672.14    182.59 o
   7  11   8     1529.12     1588.53    206.14 o
   8  11   8     1167.86     1316.71    208.87 o
   9  11   8        0.97      174.54    294.00 o
   0  12   8     5336.37     6016.85    303.79 o
   1  12   8     1555.33     1888.47    194.67 o
   2  12   8     1009.67     1040.95    188.32 o
   3  12   8     4305.03     4228.22    402.94 o
   4  12   8      396.20      472.99    166.58 o
   5  12   8      535.37      570.87    171.98 o
   6  12   8     2377.20     1994.56    219.39 o
   7  12   8      805.28      521.92    209.91 o
   8  12   8      380.37     -132.51    285.08 o
   1  13   8     2034.99     2053.84    176.11 o
   2  13   8     1117.19     1368.96    171.13 o
   3  13   8      207.82      118.82    223.43 o
   4  13   8      689.71      856.26    176.17 o
   5  13   8     3316.07     3401.31    500.12 o
   6  13   8      142.42      242.37    248.77 o
   7  13   8      108.42      590.45    194.33 o
   0  14   8     4575.62     4726.42    328.88 o
   1  14   8      289.72      246.70    319.96 o
   2  14   8      145.33      304.73    184.20 o
   3  14   8       22.22     -243.08    243.08 o
   4  14   8     1890.50     1754.72    214.60 o
   5  14   8      942.91      759.29    204.10 o
   6  14   8      718.99      249.34    245.37 o
   1  15   8     1600.56     1830.00    213.85 o
   2  15   8       42.79     -179.05    256.36 o
   3  15   8      888.52      502.31    459.92 o
   4  15   8      260.35      138.68    236.18 o
   5  15   8      711.72      866.77    286.71 o
   0  16   8       37.16      359.11    378.15 o
   1  16   8      321.52     -277.06    288.96 o
   2  16   8        1.26      -86.61    263.11 o
   3  16   8      711.45      693.29    335.68 o
   4  16   8        6.61      306.29    239.16 o
   1  17   8      131.71      528.84    245.54 o
   2  17   8      473.41      475.32    303.64 o
   1   1   9    27074.86    26046.29   1222.26 o
   2   1   9    14369.45    14114.70    442.08 o
   3   1   9    26719.32    27576.66    776.85 o
   4   1   9       99.76      205.62    116.68 o
   5   1   9    10296.92    10321.93    204.97 o
   6   1   9     7348.70     7511.25    196.32 o
   7   1   9    13345.25    13109.60    351.70 o
   8   1   9       77.38      208.51    139.95 o
   9   1   9      951.67     1110.89    314.22 o
  10   1   9      441.98      304.95    190.23 o
  11   1   9     1378.36     1489.63    310.74 o
   0   2   9      992.04      973.03     90.68 o
   1   2   9     4698.94     4360.97    101.41 o
   2   2   9     7789.99     8137.63    405.66 o
   3   2   9      140.47      265.04     96.12 o
   4   2   9      116.00      114.93     87.70 o
   5   2   9    21006.79    20623.06    280.47 o
   6   2   9      424.87      502.76    109.08 o
   7   2   9     1075.90     1197.16    137.86 o
   8   2   9     1070.20      996.15    149.39 o
   9   2   9     6551.61     6742.44    581.13 o
  10   2   9      935.04     1011.13    186.91 o
  11   2   9       31.22      275.07    277.79 o
   1   3   9      338.82      475.02    180.16 o
   2   3   9     1027.36     1022.77    125.75 o
   3   3   9      737.84      991.46    193.46 o
   4   3   9     2766.79     2801.87    119.67 o
   5   3   9     9850.74     9896.44    208.99 o
   6   3   9        3.75      -52.49    158.49 o
   7   3   9     3301.56     3240.51    178.28 o
   8   3   9      650.06      775.10    143.09 o
   9   3   9       18.82      178.65    187.33 o
  10   3   9      931.11      179.97    282.76 o
  11   3   9     1063.42     1050.72    330.39 o
   0   4   9    22181.69    21458.12    314.97 o
   1   4   9    16580.17    15093.83    316.18 o
   2   4   9       29.96      -86.24    124.24 o
   3   4   9    38155.42    36589.30    916.20 o
   4   4   9    13335.04    13511.56    678.16 o
   5   4   9     8287.55     8253.55    200.06 o
   6   4   9      946.99     1140.80    239.56 o
   7   4   9     2479.22     2375.68    228.82 o
   8   4   9      822.76      822.52    156.98 o
   9   4   9       83.70      124.16    224.84 o
  10   4   9      343.58      339.71    225.06 o
  11   4   9       17.62     -274.77    431.96 o
   1   5   9     1774.55     1782.44     93.70 o
   2   5   9     1680.81     1921.50    167.31 o
   3   5   9       47.89      -79.29    113.49 o
   4   5   9     4403.16     4394.29    149.04 o
   5   5   9     5868.55     5861.74    347.77 o
   6   5   9        1.95      -54.45    168.13 o
   7   5   9     4563.40     4365.20    203.06 o
   8   5   9     4117.76     4302.38    731.51 o
   9   5   9       35.93       99.23    312.25 o
  10   5   9     1459.76     1389.46    210.96 o
  11   5   9     3153.78     3319.01    399.91 o
   0   6   9    24533.54    23469.48    371.50 o
   1   6   9     7043.42     7365.64    159.56 o
   2   6   9     7685.13     7880.00    179.25 o
   3   6   9     2856.00     2985.31    129.62 o
   4   6   9     7937.75     8308.45    340.06 o
   5   6   9     5970.43     5984.33    223.38 o
   6   6   9     5979.17     6291.90    448.43 o
   7   6   9      116.20       95.15    202.77 o
   8   6   9      286.54      233.75    180.31 o
   9   6   9     3165.71     3243.15    413.67 o
  10   6   9      924.48     1056.27    205.44 o
   1   7   9     6828.89     6396.62    165.97 o
   2   7   9     9439.61     8924.40    251.50 o
   3   7   9    11596.38    11693.75    225.03 o
   4   7   9     3969.41     3806.74    164.25 o
   5   7   9    14236.36    14259.65    276.58 o
   6   7   9     2256.38     2359.45    181.22 o
   7   7   9       15.94      121.30    193.46 o
   8   7   9      628.09      533.83    169.76 o
   9   7   9     2206.75     2089.80    305.45 o
  10   7   9      107.79       -4.63    221.06 o
   0   8   9     4606.11     3985.23    218.24 o
   1   8   9      969.17      805.51    104.18 o
   2   8   9     2660.32     2741.92    135.02 o
   3   8   9     2864.43     2829.30    149.96 o
   4   8   9      677.92      609.19    226.41 o
   5   8   9     9646.47     9201.99    247.23 o
   6   8   9     5397.42     5505.95    520.22 o
   7   8   9      113.41      -62.82    311.50 o
   8   8   9      478.05      684.46    168.88 o
   9   8   9     2452.91     2292.11    228.39 o
  10   8   9      629.28      366.98    252.80 o
   1   9   9       75.80      117.45    245.75 o
   2   9   9       31.13      -45.39    148.55 o
   3   9   9      592.52      584.06    121.76 o
   4   9   9      645.19      808.80    192.10 o
   5   9   9       52.06       21.92    197.50 o
   6   9   9       16.65     -109.23    254.82 o
   7   9   9      871.95     1039.99    174.41 o
   8   9   9      780.57      916.67    185.28 o
   9   9   9        9.35     -202.78    404.15 o
   0  10   9    13321.74    12947.48    382.08 o
   1  10   9    12330.06    12007.66    253.64 o
   2  10   9     2498.45     2725.14    229.43 o
   3  10   9     3959.06     4181.27    194.97 o
   4  10   9     2714.23     2552.14    177.41 o
   5  10   9     2325.22     2254.68    204.79 o
   6  10   9      494.47      680.56    199.96 o
   7  10   9     1370.71     1183.59    197.80 o
   8  10   9      405.67      336.47    203.72 o
   9  10   9      964.94      611.64    222.18 o
   1  11   9      801.10      759.02    146.08 o
   2  11   9       49.09      151.40    178.51 o
   3  11   9     1182.08     1113.81    235.93 o
   4  11   9      442.51      668.32    144.43 o
   5  11   9      653.35       64.66    234.39 o
   6  11   9      271.82      -29.77    240.80 o
   7  11   9     2280.37     1852.65    218.63 o
   8  11   9       96.51     -152.73    271.36 o
   9  11   9      101.48       30.83    455.23 o
   0  12   9     8224.00     6950.28    351.85 o
   1  12   9     5039.09     4886.85    245.75 o
   2  12   9       24.92     -190.43    190.43 o
   3  12   9     1331.09     1369.50    171.96 o
   4  12   9      320.47      213.69    192.40 o
   5  12   9     1389.49     1061.58    192.31 o
   6  12   9        5.36      289.94    202.32 o
   7  12   9       48.95      -52.99    253.27 o
   8  12   9      211.29      307.52    244.99 o
   1  13   9      315.93      395.32    173.49 o
   2  13   9      235.42     -242.02    242.02 o
   3  13   9     1265.42     1243.57    175.87 o
   4  13   9        2.12      178.41    176.68 o
   5  13   9      159.18      126.79    217.16 o
   6  13   9      144.85      -83.43    217.18 o
   7  13   9     1885.87     1713.57    237.24 o
   0  14   9      218.66      279.00    332.81 o
   1  14   9      465.01      553.52    235.93 o
   2  14   9       40.51       60.09    231.77 o
   3  14   9      583.85      864.81    188.63 o
   4  14   9      163.08      631.18    177.72 o
   5  14   9        1.30     -229.38    229.38 o
   6  14   9       92.89     -425.46    639.32 o
   1  15   9     1524.61     1627.02    212.30 o
   2  15   9      700.48      961.31    181.65 o
   3  15   9      865.73      796.91    422.58 o
   4  15   9      271.38      196.72    283.24 o
   5  15   9     1943.77     2334.63    243.08 o
   0  16   9       47.29      362.73    256.33 o
   1  16   9        2.62      108.43    218.52 o
   2  16   9      108.72     -195.37    381.02 o
   3  16   9       91.46       -6.43    449.94 o
   4  16   9       23.33     -234.67    320.87 o
   1  17   9      246.55      275.30    274.95 o
   0   0  10    19910.33    19353.66    274.77 o
   1   0  10    48760.02    47648.59    712.77 o
   2   0  10   121146.81   128893.60   1047.55 o
   3   0  10    14257.07    14728.81    199.42 o
   4   0  10       23.92     -113.11    113.11 o
   5   0  10    15281.39    15670.52    326.16 o
   6   0  10    11836.37    12425.25    323.14 o
   7   0  10     1510.63     1576.29    480.62 o
   8   0  10     1640.15     1782.28    180.31 o
   9   0  10      224.96      -33.24    293.51 o
  10   0  10     3035.56     3016.55    222.11 o
  11   0  10       17.51      202.83    408.68 o
   1   1  10     9325.31     9141.72    392.05 o
   2   1  10     7578.07     6778.68    131.17 o
   3   1  10     5280.81     5388.50    133.27 o
   4   1  10     7076.80     7369.62    163.46 o
   5   1  10     5890.39     6286.39    171.93 o
   6   1  10     3473.27     3658.81    159.08 o
   7   1  10     6393.10     6166.03    212.84 o
   8   1  10     4533.33     4517.45    210.41 o
   9   1  10       24.37     -127.80    351.25 o
  10   1  10     1538.63     1186.12    205.33 o
  11   1  10     3725.45     3228.94    389.64 o
   0   2  10    13483.92    12380.10    227.31 o
   1   2  10    11291.30    12090.88    204.79 o
   2   2  10     2608.52     2442.75     94.35 o
   3   2  10     4456.38     4754.42    130.27 o
   4   2  10     4361.91     4160.29    142.98 o
   5   2  10    14736.91    14813.29    247.91 o
   6   2  10     7649.34     7213.34    204.92 o
   7   2  10      173.55      367.02    136.45 o
   8   2  10       10.31       79.44    200.04 o
   9   2  10     5357.04     5713.23    250.25 o
  10   2  10      438.67      567.21    185.48 o
  11   2  10      178.16      236.38    417.75 o
   1   3  10     4238.35     3452.83    266.00 o
   2   3  10      596.22      575.15     71.70 o
   3   3  10    21225.65    21650.68    252.96 o
   4   3  10     8128.49     8500.59    181.25 o
   5   3  10    31834.66    31781.33    639.77 o
   6   3  10      107.61      214.08    124.24 o
   7   3  10     3920.96     3996.02    280.06 o
   8   3  10     3988.69     3642.07    366.36 o
   9   3  10     1994.21     1632.94    187.84 o
  10   3  10      866.51     1153.24    181.22 o
  11   3  10      706.39     1236.32    286.56 o
   0   4  10       43.50      -16.93    127.26 o
   1   4  10       71.04      158.26    108.22 o
   2   4  10      710.14      724.38     79.04 o
   3   4  10     2662.62     2948.80    119.10 o
   4   4  10      149.36      354.49     90.73 o
   5   4  10     6558.59     6521.32    188.42 o
   6   4  10     1345.68     1315.28    133.80 o
   7   4  10      568.21      438.31    171.42 o
   8   4  10       19.30       85.97    214.80 o
   9   4  10     1571.14     1743.36    190.12 o
  10   4  10      320.53     -273.93    273.93 o
  11   4  10       48.27      247.87    283.54 o
   1   5  10     7586.22     7405.83    223.69 o
   2   5  10     7318.27     7321.78    161.37 o
   3   5  10     3390.99     3158.11    128.77 o
   4   5  10       95.28       59.37    138.61 o
   5   5  10     2647.23     2676.20    151.75 o
   6   5  10      240.88        5.03    190.51 o
   7   5  10     1508.86     1845.97    249.83 o
   8   5  10      353.53      204.48    187.71 o
   9   5  10      273.02      613.61    169.47 o
  10   5  10      182.59      478.07    177.96 o
  11   5  10     2985.08     2249.55    399.31 o
   0   6  10       13.02       94.92    152.05 o
   1   6  10     1138.61     1111.94    107.91 o
   2   6  10     7847.89     8210.22    377.39 o
   3   6  10     7160.08     7524.06    716.70 o
   4   6  10     1500.93     1401.36    123.60 o
   5   6  10    10705.46    11299.68    246.42 o
   6   6  10      239.35      304.80    152.19 o
   7   6  10     1155.14     1172.80    168.96 o
   8   6  10      277.38      218.90    220.81 o
   9   6  10     2237.75     2557.16    488.78 o
  10   6  10        8.26     -129.74    275.20 o
   1   7  10       14.87      206.84    106.40 o
   2   7  10     2012.22     2065.36    122.15 o
   3   7  10     4094.72     4106.79    165.25 o
   4   7  10      368.79      352.39    118.27 o
   5   7  10      164.23      293.93    123.56 o
   6   7  10      390.23      353.95    173.51 o
   7   7  10      257.83      120.23    186.39 o
   8   7  10      192.79      411.35    160.63 o
   9   7  10       10.74       39.50    271.77 o
  10   7  10      194.36      433.85    227.76 o
   0   8  10       11.04     -192.85    192.85 o
   1   8  10     9715.79     9410.33    206.37 o
   2   8  10      230.66       73.16    143.43 o
   3   8  10     9989.09     9620.16    232.44 o
   4   8  10      121.30      346.48    134.06 o
   5   8  10     4371.73     4709.11    194.49 o
   6   8  10     1357.51     1286.99    193.76 o
   7   8  10      315.37      296.60    178.72 o
   8   8  10      210.65      146.04    213.86 o
   9   8  10      208.58       32.28    266.31 o
  10   8  10      390.44      318.61    294.22 o
   1   9  10       28.41       53.53    151.46 o
   2   9  10     6253.18     6140.67    194.17 o
   3   9  10     5300.83     5149.62    240.46 o
   4   9  10     1965.89     1611.41    156.48 o
   5   9  10      524.75      668.85    145.43 o
   6   9  10      768.28     1095.94    145.95 o
   7   9  10     3535.65     3180.23    226.54 o
   8   9  10      494.17     -116.89    278.26 o
   9   9  10        0.05      341.25    262.90 o
   0  10  10     1956.89     2174.89    208.87 o
   1  10  10      582.14      147.30    195.14 o
   2  10  10     2252.60     2187.75    152.92 o
   3  10  10     2601.94     2556.84    397.65 o
   4  10  10      180.20       17.42    166.93 o
   5  10  10       32.95      264.13    156.33 o
   6  10  10     1730.09     1736.49    173.46 o
   7  10  10      279.89      191.41    212.20 o
   8  10  10       76.95      146.38    256.48 o
   9  10  10      281.32      461.21    549.09 o
   1  11  10     6260.65     6539.22    223.10 o
   2  11  10     1706.43     1814.73    158.89 o
   3  11  10     3412.86     3458.59    193.55 o
   4  11  10      452.25      347.62    175.46 o
   5  11  10     4330.51     4151.03    234.76 o
   6  11  10       92.01      352.33    196.67 o
   7  11  10     1035.09     1143.00    224.29 o
   8  11  10     2473.01     2379.31    241.82 o
   0  12  10     9910.41     9740.61    392.66 o
   1  12  10      685.78      498.39    159.51 o
   2  12  10      297.25     -135.98    217.17 o
   3  12  10      404.93      879.52    143.99 o
   4  12  10     1111.78     1013.35    388.58 o
   5  12  10     2780.40     2318.95    220.39 o
   6  12  10      592.35      711.56    179.65 o
   7  12  10       47.39       -1.98    273.79 o
   8  12  10        0.00      -98.01    452.21 o
   1  13  10      272.40      214.62    227.62 o
   2  13  10     1131.15     1057.99    174.84 o
   3  13  10        4.04      -80.17    219.75 o
   4  13  10      823.13      683.14    184.77 o
   5  13  10      932.15      803.14    215.68 o
   6  13  10       88.30      -16.80    274.31 o
   7  13  10      534.24      322.77    246.04 o
   0  14  10      354.55      213.71    336.74 o
   1  14  10     1273.10     1483.19    216.43 o
   2  14  10       36.02       75.59    190.91 o
   3  14  10     4016.38     4411.89    257.99 o
   4  14  10      217.44      197.47    268.75 o
   5  14  10      523.08      513.52    257.24 o
   6  14  10      561.81      126.97    409.74 o
   1  15  10      106.55      313.90    268.01 o
   2  15  10      451.14      551.70    286.86 o
   3  15  10      297.33      323.98    232.00 o
   4  15  10      102.01      -42.03    284.92 o
   5  15  10       40.87      -36.77    413.97 o
   0  16  10     1633.02     1859.01    322.53 o
   1  16  10        0.71     -149.45    277.22 o
   2  16  10       35.02      -15.13    278.36 o
   3  16  10        3.63     -325.55    325.55 o
   4  16  10      384.37      291.62    235.89 o
   1  17  10      424.55      411.27    247.41 o
   1   1  11       57.74      -57.83    109.73 o
   2   1  11       32.07      -99.59     99.59 o
   3   1  11    21733.13    21726.34   1234.96 o
   4   1  11     1712.29     1676.29    108.14 o
   5   1  11     3344.47     3298.26    332.05 o
   6   1  11      102.84      105.95    141.44 o
   7   1  11      471.31      314.72    218.09 o
   8   1  11     1613.53     1024.34    177.72 o
   9   1  11      691.24      545.15    278.10 o
  10   1  11       85.22      426.09    199.35 o
  11   1  11     3251.96     3000.11    360.92 o
   0   2  11     6860.20     6339.98    179.55 o
   1   2  11    10586.51     9730.78    151.01 o
   2   2  11    15712.51    17018.19    262.68 o
   3   2  11    16598.58    17327.69    343.24 o
   4   2  11     1683.05     1721.07    106.01 o
   5   2  11     9566.71     9325.74    206.85 o
   6   2  11     5861.57     5943.69    195.08 o
   7   2  11     5172.22     4817.76    205.05 o
   8   2  11       55.86        9.78    234.87 o
   9   2  11      891.83     1089.45    173.44 o
  10   2  11      325.88      374.39    276.74 o
  11   2  11        7.53      -89.17    383.29 o
   1   3  11     2051.17     1870.81     92.34 o
   2   3  11     3089.22     2996.03    108.15 o
   3   3  11     1461.13     1275.58    231.85 o
   4   3  11     5453.38     5741.23    160.46 o
   5   3  11     4892.52     4880.17    379.96 o
   6   3  11      765.78      663.46    130.68 o
   7   3  11     4332.09     4364.10    450.70 o
   8   3  11     1050.99     1006.35    172.46 o
   9   3  11      570.96      479.36    181.65 o
  10   3  11     1104.47      849.16    414.42 o
  11   3  11       12.18      334.92    290.19 o
   0   4  11    13673.25    13629.72    269.93 o
   1   4  11     1114.30     1084.54    120.61 o
   2   4  11     9369.71     9121.33    170.02 o
   3   4  11      816.26      760.18    102.62 o
   4   4  11     4157.61     4140.13    148.74 o
   5   4  11    30468.19    30373.29    365.07 o
   6   4  11    10257.95    10223.04    243.88 o
   7   4  11      279.34       85.42    214.51 o
   8   4  11       83.69      -71.81    299.71 o
   9   4  11     9719.07     9619.93    309.90 o
  10   4  11      980.42      948.54    207.44 o
  11   4  11       20.91      312.56    431.05 o
   1   5  11     6270.58     6025.47    256.79 o
   2   5  11     8500.77     8286.38    320.87 o
   3   5  11    24793.95    24763.38    296.19 o
   4   5  11     3839.80     3833.69    150.34 o
   5   5  11    15948.28    15285.96    845.77 o
   6   5  11     1088.21     1277.71    278.40 o
   7   5  11     2258.10     2363.33    183.05 o
   8   5  11     3943.33     3963.97    507.68 o
   9   5  11      174.63      366.87    186.05 o
  10   5  11     1263.26     1295.64    568.13 o
  11   5  11        3.42      160.81    444.65 o
   0   6  11      673.84      572.51    126.35 o
   1   6  11     4758.27     4717.91    200.11 o
   2   6  11    13856.53    13965.91    371.65 o
   3   6  11    32023.22    32355.72    353.10 o
   4   6  11     4576.74     4823.86    168.19 o
   5   6  11       23.41       57.69    180.32 o
   6   6  11     8538.76     8695.93    239.76 o
   7   6  11     2018.09     2282.08    183.60 o
   8   6  11      271.94      373.21    152.00 o
   9   6  11       52.47     -103.77    255.86 o
  10   6  11     1110.00      805.70    228.53 o
   1   7  11      609.42      497.93    342.18 o
   2   7  11     4911.23     5416.70    163.72 o
   3   7  11    14936.84    15054.40    258.77 o
   4   7  11     7347.77     7332.80    214.38 o
   5   7  11      611.92      617.70    141.04 o
   6   7  11     2927.31     2962.92    181.51 o
   7   7  11    17822.27    16857.46    354.38 o
   8   7  11     2139.07     2026.14    201.88 o
   9   7  11      254.75      -48.79    274.98 o
  10   7  11      659.01      822.42    202.28 o
   0   8  11     9317.23     9375.46    296.53 o
   1   8  11     6690.70     6343.40    219.61 o
   2   8  11     3089.26     2829.18    143.73 o
   3   8  11     6296.04     6548.37    200.59 o
   4   8  11     1509.80     1702.71    139.40 o
   5   8  11     2212.01     2427.84    165.27 o
   6   8  11      968.44     1134.65    157.31 o
   7   8  11     3977.50     3974.79    219.75 o
   8   8  11       13.11     -239.39    239.39 o
   9   8  11       88.45      305.11    278.34 o
  10   8  11      522.62      537.19    231.82 o
   1   9  11    12812.31    12341.82    250.82 o
   2   9  11     2246.59     2064.32    158.52 o
   3   9  11     1148.79     1151.21    145.34 o
   4   9  11      805.45      836.69    140.36 o
   5   9  11     2161.94     2466.43    182.46 o
   6   9  11      138.64      188.01    173.96 o
   7   9  11       32.14     -243.48    243.48 o
   8   9  11     1185.41     1193.21    207.95 o
   9   9  11      138.14      223.16    231.03 o
   0  10  11     3860.70     3878.53    257.84 o
   1  10  11     1246.04     1175.05    144.95 o
   2  10  11      498.60      306.86    157.59 o
   3  10  11      379.73      295.37    238.95 o
   4  10  11      875.99      866.37    156.87 o
   5  10  11     3486.25     3081.45    245.60 o
   6  10  11      500.62      548.17    202.64 o
   7  10  11      206.78      -97.63    259.14 o
   8  10  11      157.30      356.98    268.63 o
   9  10  11     1701.86     2029.13    532.77 o
   1  11  11       18.94       -9.20    240.31 o
   2  11  11      299.09      341.60    134.11 o
   3  11  11      198.86      277.87    204.19 o
   4  11  11      321.81     -220.70    220.70 o
   5  11  11      198.02     -225.43    255.73 o
   6  11  11      244.14      329.68    195.94 o
   7  11  11      337.59      492.69    197.90 o
   8  11  11      222.28      -63.40    283.08 o
   0  12  11     1849.00     1766.21    244.85 o
   1  12  11      555.26      725.96    146.65 o
   2  12  11      123.08       46.91    143.37 o
   3  12  11      347.23       26.15    185.87 o
   4  12  11       94.35       59.72    342.18 o
   5  12  11      754.74      567.46    342.93 o
   6  12  11       21.04       55.01    300.16 o
   7  12  11      125.40      -12.55    567.53 o
   8  12  11       14.38     -262.13    347.02 o
   1  13  11     2376.45     2315.10    201.32 o
   2  13  11      236.90      575.88    188.92 o
   3  13  11     1433.55     1208.61    185.24 o
   4  13  11       43.88      -89.28    342.63 o
   5  13  11     1780.63     1983.12    225.16 o
   6  13  11       56.39     -252.96    382.23 o
   7  13  11      623.30      881.10    441.02 o
   0  14  11        7.15      192.55    320.11 o
   1  14  11      331.64      407.83    197.54 o
   2  14  11       53.82     -125.13    242.59 o
   3  14  11      427.82     -122.17    320.87 o
   4  14  11       10.37     -123.12    604.86 o
   5  14  11      361.41      328.29    203.81 o
   6  14  11       65.21      127.26    283.84 o
   1  15  11        5.43      -92.88    210.77 o
   2  15  11      262.19     -295.70    425.61 o
   3  15  11       79.34       91.05    256.30 o
   4  15  11      176.56      609.36    193.61 o
   5  15  11       91.14      182.88    266.91 o
   0  16  11      767.95     1147.75    290.49 o
   1  16  11     2764.68     2933.01    481.83 o
   2  16  11      117.57      123.41    231.23 o
   3  16  11     1782.98     1937.04    277.19 o
   0   0  12     6615.09     6834.21    184.09 o
   1   0  12    22915.31    24304.56    240.35 o
   2   0  12    18122.29    18670.88    420.17 o
   3   0  12    15429.94    16481.96    221.75 o
   4   0  12     2168.09     2351.05    114.67 o
   5   0  12    46152.16    47492.75    444.97 o
   6   0  12     1570.44     1585.91    144.60 o
   7   0  12      298.60      177.62    312.40 o
   8   0  12      384.56      384.04    175.32 o
   9   0  12    16208.85    15662.24    392.81 o
  10   0  12     1163.06     1058.41    499.82 o
  11   0  12      138.01      133.61    307.11 o
   1   1  12     3176.34     2727.51    142.22 o
   2   1  12    12097.59    12120.76    246.51 o
   3   1  12     5778.58     5793.54    197.39 o
   4   1  12     4844.03     4993.52    373.16 o
   5   1  12    22629.49    22316.39    469.44 o
   6   1  12     2888.32     3002.42    152.83 o
   7   1  12     2483.66     2494.33    166.61 o
   8   1  12     2715.79     2338.25    183.92 o
   9   1  12      539.45      668.13    169.85 o
  10   1  12       82.79      217.79    209.11 o
  11   1  12      450.16      598.51    323.14 o
   0   2  12    15243.04    14714.90    266.91 o
   1   2  12     3662.54     3200.47    106.86 o
   2   2  12     4635.79     5444.51    131.98 o
   3   2  12    47290.42    48444.24   2225.83 o
   4   2  12     1662.53     1556.07    152.50 o
   5   2  12     2041.17     2194.16    137.16 o
   6   2  12       69.55      -71.79    154.75 o
   7   2  12     4084.80     4042.89    199.48 o
   8   2  12       73.46       93.89    169.63 o
   9   2  12      200.08      153.42    249.12 o
  10   2  12      154.96      406.16    175.98 o
  11   2  12       11.61      120.61    396.29 o
   1   3  12      430.64      233.04    118.49 o
   2   3  12     1868.25     1880.62    115.17 o
   3   3  12    28989.81    29573.74    841.69 o
   4   3  12     1930.76     1947.51    120.40 o
   5   3  12        4.59       35.68    153.98 o
   6   3  12      651.75       79.36    198.51 o
   7   3  12    17414.07    17355.95    330.98 o
   8   3  12      620.37      728.14    151.69 o
   9   3  12      237.80     -108.14    258.94 o
  10   3  12      720.07      555.17    228.07 o
  11   3  12     5784.87     5431.94    443.14 o
   0   4  12       47.55       19.35    126.96 o
   1   4  12     2090.21     2095.84    101.84 o
   2   4  12     3190.68     3284.22    119.59 o
   3   4  12     2264.69     2153.17    135.87 o
   4   4  12     1264.76     1234.10    119.10 o
   5   4  12      566.00      468.79    126.50 o
   6   4  12     1287.79      997.49    145.98 o
   7   4  12     4106.19     4008.13    267.37 o
   8   4  12        4.55      361.71    167.98 o
   9   4  12       30.59      -46.69    270.39 o
  10   4  12      155.55      382.24    224.29 o
  11   4  12       57.49      189.83    316.49 o
   1   5  12     6425.07     6521.63    233.81 o
   2   5  12      228.74      265.69    142.22 o
   3   5  12     4737.67     4706.64    156.46 o
   4   5  12     1930.37     1963.40    298.05 o
   5   5  12     8006.00     8482.22    319.81 o
   6   5  12      747.04     1128.20    141.50 o
   7   5  12       54.52     -199.85    212.67 o
   8   5  12       32.60       12.32    243.34 o
   9   5  12       72.40       60.27    201.04 o
  10   5  12        0.17      240.96    263.86 o
   0   6  12     4586.34     4441.67    201.62 o
   1   6  12     3385.14     3461.81    268.73 o
   2   6  12      186.27      266.28     94.04 o
   3   6  12     3926.22     3733.65    212.65 o
   4   6  12       27.69     -230.84    247.87 o
   5   6  12    12256.47    12258.19    267.48 o
   6   6  12       12.14       57.67    133.57 o
   7   6  12     1633.84     1327.87    182.40 o
   8   6  12       16.09      -36.28    234.54 o
   9   6  12     1964.72     2071.77    367.72 o
  10   6  12        5.31       81.44    218.12 o
   1   7  12      529.91      562.33    101.31 o
   2   7  12     1536.64     1647.35    225.20 o
   3   7  12       92.03      143.16    186.05 o
   4   7  12     1055.62     1072.10    190.28 o
   5   7  12     3420.54     3534.03    196.93 o
   6   7  12     1321.27     1326.10    158.17 o
   7   7  12        6.32       41.20    175.00 o
   8   7  12      520.79      690.65    165.29 o
   9   7  12      245.97      424.56    276.43 o
  10   7  12        3.42      149.62    219.17 o
   0   8  12      995.86      833.99    167.46 o
   1   8  12     3756.81     3483.95    153.04 o
   2   8  12      126.49       11.83    152.22 o
   3   8  12       54.26      -77.85    168.32 o
   4   8  12      491.53      464.94    232.75 o
   5   8  12     3455.63     3266.04    186.96 o
   6   8  12       14.69      164.72    194.83 o
   7   8  12      290.41      515.86    164.85 o
   8   8  12      301.10      443.25    431.50 o
   9   8  12     3239.89     2855.69    242.59 o
  10   8  12       58.31      -31.91    294.58 o
   1   9  12    15632.73    15557.11    442.38 o
   2   9  12     2165.38     2134.47    153.77 o
   3   9  12     9595.43     9457.96    245.66 o
   4   9  12     1807.37     1940.53    160.08 o
   5   9  12     4946.85     4984.23    262.53 o
   6   9  12       75.42     -224.65    224.65 o
   7   9  12      745.38      752.72    180.84 o
   8   9  12      450.09      413.39    214.01 o
   9   9  12      338.28      301.20    228.22 o
   0  10  12     7239.20     6912.80    309.53 o
   1  10  12     2667.12     2993.60    166.54 o
   2  10  12     1060.13      501.71    341.27 o
   3  10  12     5930.78     5854.12    218.55 o
   4  10  12      409.91      412.53    322.23 o
   5  10  12      587.90     -204.82    398.86 o
   6  10  12      278.19      435.45    188.36 o
   7  10  12      909.75     1057.26    190.49 o
   8  10  12       13.66        8.27    226.05 o
   9  10  12      441.79      390.18    238.79 o
   1  11  12       42.07      -78.87    192.55 o
   2  11  12      854.36      824.50    151.83 o
   3  11  12     3028.46     2882.69    291.09 o
   4  11  12      793.25      991.03    159.75 o
   5  11  12      732.58      102.64    262.68 o
   6  11  12       81.30      167.35    244.05 o
   7  11  12     4058.44     3924.71    259.04 o
   8  11  12      827.50      980.68    219.30 o
   0  12  12     1456.62     1546.45    265.10 o
   1  12  12     4809.57     4956.45    361.68 o
   2  12  12      777.62      886.12    161.66 o
   3  12  12     7019.11     7078.28    257.20 o
   4  12  12      660.61      793.82    359.26 o
   5  12  12      509.54      440.22    191.99 o
   6  12  12      518.19      603.58    191.68 o
   7  12  12     1390.92     1665.22    220.98 o
   8  12  12        0.41      302.29    280.36 o
   1  13  12     1624.40     1729.01    443.90 o
   2  13  12      965.08      804.38    179.21 o
   3  13  12      433.14      673.33    229.58 o
   4  13  12      820.01     1074.83    219.30 o
   5  13  12      842.24      920.97    491.05 o
   6  13  12       29.68      487.36    254.82 o
   7  13  12      301.31      231.61    244.39 o
   0  14  12      801.64      304.09    263.59 o
   1  14  12       31.35      140.74    229.23 o
   2  14  12        1.75       -6.81    274.47 o
   3  14  12       26.79     -132.88    376.34 o
   4  14  12       24.52      -78.98    267.78 o
   5  14  12     1636.52     1802.50    213.47 o
   6  14  12      320.89      126.35    237.81 o
   1  15  12      314.51      559.97    338.10 o
   2  15  12      165.33      367.96    206.99 o
   3  15  12      493.32      250.58    291.05 o
   4  15  12        8.43       -0.22    293.34 o
   5  15  12      838.38      926.77    225.30 o
   0  16  12       18.95      115.47    269.93 o
   1  16  12       63.41     -206.22    300.21 o
   2  16  12        0.11     -260.83    282.98 o
   3  16  12      776.58     1082.43    363.04 o
   1   1  13    14278.26    13895.28    267.37 o
   2   1  13      304.77      431.23     72.81 o
   3   1  13    36223.95    36991.13    502.69 o
   4   1  13     1491.78     1749.08    110.29 o
   5   1  13     3049.82     3272.43    195.42 o
   6   1  13     2114.07     1943.81    145.63 o
   7   1  13     3520.11     3414.17    194.18 o
   8   1  13      576.13      601.54    244.85 o
   9   1  13      234.93      117.22    202.55 o
  10   1  13      542.81      331.20    183.59 o
  11   1  13      618.20      806.18    329.18 o
   0   2  13     1783.46     1546.45    125.14 o
   1   2  13     1776.47     1774.02     91.59 o
   2   2  13     2394.04     2773.24    199.81 o
   3   2  13      181.00      408.20     96.88 o
   4   2  13     2668.14     2432.94    123.20 o
   5   2  13    11213.12    11371.13    274.02 o
   6   2  13      412.98      301.06    256.48 o
   7   2  13      969.58     1239.47    185.45 o
   8   2  13        2.44      187.27    446.01 o
   9   2  13     4381.45     3697.99    236.81 o
  10   2  13      234.69      150.78    263.27 o
  11   2  13        2.48     -426.82    499.67 o
   1   3  13     1242.35     1307.86     90.41 o
   2   3  13    14317.66    14534.77    213.19 o
   3   3  13     6803.30     7640.56    591.56 o
   4   3  13     8676.26     8322.92    193.22 o
   5   3  13     5241.21     5106.42    176.23 o
   6   3  13     8688.86     8335.00    674.84 o
   7   3  13     7852.98     7580.49    377.09 o
   8   3  13      794.43      828.24    152.40 o
   9   3  13       22.73      126.77    256.78 o
  10   3  13      195.43      288.46    209.58 o
  11   3  13     1683.03     1721.78    344.29 o
   0   4  13     3343.14     3396.70    168.07 o
   1   4  13    16320.11    16364.78    223.46 o
   2   4  13     7254.85     7461.77    167.55 o
   3   4  13    33985.61    32998.90   1529.98 o
   4   4  13      962.73      806.71    114.91 o
   5   4  13    10034.89     9997.67    234.71 o
   6   4  13     1849.10     2204.34    284.90 o
   7   4  13    14569.00    13473.36    308.19 o
   8   4  13     2881.02     2791.49    203.73 o
   9   4  13     1671.29     1838.88    193.31 o
  10   4  13     1285.45      854.61    209.74 o
  11   4  13      495.98      826.73    311.04 o
   1   5  13       60.30      -73.48    119.47 o
   2   5  13    12628.95    12480.46    216.09 o
   3   5  13     4301.73     4589.38    194.67 o
   4   5  13     6607.37     6279.78    186.06 o
   5   5  13      431.43       75.35    188.76 o
   6   5  13     2001.19     1853.56    168.25 o
   7   5  13    14259.39    13344.94    370.44 o
   8   5  13     3323.29     3155.04    208.74 o
   9   5  13      136.48       -8.45    247.11 o
  10   5  13      596.12      736.35    441.63 o
   0   6  13     3628.04     3679.33    190.13 o
   1   6  13      486.25      498.87    109.88 o
   2   6  13     1669.54     1585.33    115.08 o
   3   6  13      640.86      745.28    113.26 o
   4   6  13     4353.72     4632.70    173.24 o
   5   6  13     1794.45     2096.62    168.67 o
   6   6  13     5569.16     5525.98    294.12 o
   7   6  13       19.04     -316.49    316.49 o
   8   6  13      123.96     -237.43    245.00 o
   9   6  13     2320.85     2448.95    223.57 o
  10   6  13      421.61      100.92    232.61 o
   1   7  13    16454.37    15721.02    292.76 o
   2   7  13     2906.26     2994.51    147.27 o
   3   7  13    13990.06    14412.49    263.22 o
   4   7  13     7916.27     7671.92    217.26 o
   5   7  13    12463.63    12280.16    450.55 o
   6   7  13      150.87       61.08    213.20 o
   7   7  13     1515.62     1581.75    190.20 o
   8   7  13     3085.87     3116.20    224.96 o
   9   7  13      829.13      541.13    442.84 o
  10   7  13      970.68      825.78    348.98 o
   0   8  13    19645.73    19562.84    430.14 o
   1   8  13      911.79      718.11    119.43 o
   2   8  13     1903.29     1941.33    138.07 o
   3   8  13      757.83      712.09    134.54 o
   4   8  13     1644.81     1838.54    150.31 o
   5   8  13     3671.09     3862.92    333.56 o
   6   8  13     1244.98     1157.94    170.02 o
   7   8  13      419.10      726.82    175.34 o
   8   8  13       52.85       87.69    240.27 o
   9   8  13     1964.06     2325.10    229.44 o
   1   9  13        3.09       24.27    209.03 o
   2   9  13     5025.99     4500.96    191.56 o
   3   9  13     1251.45     1262.93    148.62 o
   4   9  13     1867.59     2020.77    162.82 o
   5   9  13        4.29      101.59    198.26 o
   6   9  13       73.78      103.22    186.43 o
   7   9  13      413.51      453.16    175.88 o
   8   9  13     1212.84     1297.24    204.43 o
   9   9  13       12.52      134.84    280.00 o
   0  10  13     2394.77     2177.01    222.48 o
   1  10  13     6268.58     6200.33    215.76 o
   2  10  13      864.52      694.43    146.95 o
   3  10  13     3045.91     2719.31    190.18 o
   4  10  13       50.15     -173.35    212.13 o
   5  10  13     3471.15     3618.69    213.35 o
   6  10  13     1092.72     1222.59    302.58 o
   7  10  13      856.66      446.19    216.38 o
   8  10  13      301.98       62.47    271.12 o
   9  10  13      690.54      942.61    222.60 o
   1  11  13      113.91       -2.67    313.76 o
   2  11  13       70.80       94.98    330.84 o
   3  11  13      649.80      740.82    149.06 o
   4  11  13      146.99      -96.48    233.19 o
   5  11  13        2.33      107.09    227.80 o
   6  11  13       33.71       86.49    200.76 o
   7  11  13      401.44      603.82    406.56 o
   8  11  13       37.98      102.35    270.72 o
   0  12  13     1750.41     1690.94    255.43 o
   1  12  13     1781.34     1829.64    201.77 o
   2  12  13        9.59       89.10    202.99 o
   3  12  13     1310.32     1437.34    189.77 o
   4  12  13      222.33      237.44    196.88 o
   5  12  13       93.27      260.53    249.94 o
   6  12  13       49.29       94.03    213.89 o
   7  12  13      308.79      184.88    249.11 o
   1  13  13     2210.66     2461.15    191.59 o
   2  13  13      651.94      725.29    274.32 o
   3  13  13     1532.34     1325.13    237.59 o
   4  13  13      325.11      122.09    317.39 o
   5  13  13      786.38      794.14    477.60 o
   6  13  13      139.30      431.21    470.34 o
   7  13  13     1710.99     1790.45    239.15 o
   0  14  13     3214.30     2968.37    322.23 o
   1  14  13      208.16      580.97    218.24 o
   2  14  13        4.31     -256.94    256.94 o
   3  14  13      267.66      661.03    240.16 o
   4  14  13      133.97       24.35    258.48 o
   5  14  13        2.36      -62.41    272.41 o
   6  14  13      120.76      139.52    567.22 o
   1  15  13     1546.17     1621.42    204.99 o
   2  15  13      142.01      151.75    729.55 o
   3  15  13      892.57      863.42    234.72 o
   4  15  13       48.35      272.18    196.78 o
   5  15  13     1791.05     1509.79    255.41 o
   0  16  13      218.47      146.00    410.19 o
   1  16  13      256.67       74.32    300.94 o
   2  16  13      227.08      195.13    290.69 o
   3  16  13        4.35       24.28    374.22 o
   0   0  14    31990.92    32435.35    417.75 o
   1   0  14    57828.58    57581.18    443.30 o
   2   0  14      363.26      104.89    102.17 o
   3   0  14    46233.52    45702.05   1096.66 o
   4   0  14     8572.36     9312.98    191.73 o
   5   0  14     4692.65     4471.75    245.75 o
   6   0  14      896.39      882.20    126.53 o
   7   0  14    39345.13    37455.20    481.16 o
   8   0  14     2830.78     2599.58    184.03 o
   9   0  14       53.92      181.96    490.75 o
  10   0  14      561.68      665.86    284.75 o
  11   0  14     1610.85     1710.89    351.25 o
   1   1  14    11205.76    11501.37    181.88 o
   2   1  14     1212.53     1123.15    157.49 o
   3   1  14    14758.49    15825.64    228.38 o
   4   1  14     3675.18     3905.68    143.53 o
   5   1  14     4551.84     4587.79    283.39 o
   6   1  14      483.72      465.14    123.14 o
   7   1  14    22654.61    21678.58    372.55 o
   8   1  14     1755.88     1732.75    174.12 o
   9   1  14       17.54      234.05    190.70 o
  10   1  14     1317.15      949.13    423.34 o
  11   1  14     5172.83     5185.88    441.02 o
   0   2  14     3115.18     3117.70    165.35 o
   1   2  14     3252.12     3624.19    113.18 o
   2   2  14     3763.71     3870.52    139.05 o
   3   2  14    15168.53    15967.54    287.47 o
   4   2  14     1288.25     1327.94    129.68 o
   5   2  14     7714.84     7781.95    499.82 o
   6   2  14       97.88       34.97    172.97 o
   7   2  14      193.37      444.82    148.51 o
   8   2  14       33.16      -22.00    297.59 o
   9   2  14     6644.57     5896.18    264.18 o
  10   2  14      340.47      350.63    230.49 o
  11   2  14      191.10      412.31    329.48 o
   1   3  14    14920.52    14641.82    212.23 o
   2   3  14     8590.15     8128.20    355.33 o
   3   3  14    21773.54    21185.03    273.79 o
   4   3  14        6.20     -140.19    140.19 o
   5   3  14    24591.41    24597.11    339.42 o
   6   3  14     2442.69     2667.53    157.28 o
   7   3  14     2447.83     2476.24    180.02 o
   8   3  14       29.64      107.21    203.16 o
   9   3  14      800.85      975.80    174.25 o
  10   3  14       17.61       94.05    259.26 o
  11   3  14       21.70     -427.12    427.12 o
   0   4  14     1417.44     1197.63    135.72 o
   1   4  14      140.57        0.65    145.70 o
   2   4  14       15.40      -74.97    119.55 o
   3   4  14     2668.79     2844.51    248.47 o
   4   4  14      206.52      -62.98    249.23 o
   5   4  14     4384.08     4126.71    184.99 o
   6   4  14     3002.58     2896.20    169.14 o
   7   4  14     1284.05     1293.48    294.72 o
   8   4  14      486.85      533.46    186.05 o
   9   4  14     2779.04     2910.22    262.38 o
  10   4  14      173.55      413.26    622.69 o
   1   5  14     3280.54     3134.65    125.86 o
   2   5  14     1053.52     1187.57    100.96 o
   3   5  14     7220.86     7850.88    440.87 o
   4   5  14       27.20     -157.98    157.98 o
   5   5  14       20.01     -151.46    182.77 o
   6   5  14      193.28      301.04    134.72 o
   7   5  14     3495.30     3281.92    467.62 o
   8   5  14       40.12     -206.57    221.76 o
   9   5  14       95.22     -263.62    263.62 o
  10   5  14       35.23     -276.47    276.47 o
   0   6  14      757.11      868.45    148.42 o
   1   6  14     3729.96     3478.68    160.06 o
   2   6  14        2.80     -166.80    286.56 o
   3   6  14     4936.47     4859.82    169.89 o
   4   6  14      810.69      755.79    127.24 o
   5   6  14     9244.65     9194.93    569.04 o
   6   6  14      384.03       59.28    212.25 o
   7   6  14      343.09      313.92    177.13 o
   8   6  14      757.59      808.33    237.29 o
   9   6  14     1928.64     2033.01    202.67 o
  10   6  14      159.79       40.73    317.73 o
   1   7  14      185.00      292.43    109.53 o
   2   7  14       55.90       27.23    124.76 o
   3   7  14     1057.27      711.79    136.36 o
   4   7  14        9.85     -185.52    185.52 o
   5   7  14      592.07      680.57    137.57 o
   6   7  14       29.03     -270.09    283.23 o
   7   7  14     1617.50     1484.15    190.52 o
   8   7  14      651.68      562.99    489.24 o
   9   7  14        5.34     -127.53    273.49 o
  10   7  14       47.53      361.82    211.90 o
   0   8  14    11531.10    11484.75    350.94 o
   1   8  14    10212.51    10515.20    232.88 o
   2   8  14      618.74      593.06    165.04 o
   3   8  14    11828.22    11234.48    258.42 o
   4   8  14     1874.34     2006.31    162.63 o
   5   8  14     1742.63     1876.55    568.74 o
   6   8  14      444.95      246.89    239.25 o
   7   8  14     3760.03     3570.45    225.26 o
   8   8  14      517.22      -54.17    284.08 o
   9   8  14      634.10      517.08    208.66 o
   1   9  14      321.06       30.48    183.24 o
   2   9  14       16.08      -87.95    152.65 o
   3   9  14     4588.80     4504.46    194.13 o
   4   9  14      354.43      286.27    164.65 o
   5   9  14       77.48      187.37    217.15 o
   6   9  14      273.15     -250.13    250.13 o
   7   9  14     3553.40     3319.87    337.64 o
   8   9  14      731.70      588.04    200.49 o
   9   9  14       45.51     -253.24    297.36 o
   0  10  14     2113.80     1918.86    225.50 o
   1  10  14       27.61     -191.08    191.08 o
   2  10  14      984.80     1202.79    167.92 o
   3  10  14     4036.92     4167.01    345.65 o
   4  10  14      167.34     -212.88    212.88 o
   5  10  14      225.19       94.01    552.72 o
   6  10  14      622.84      500.58    190.59 o
   7  10  14      528.81      499.35    226.96 o
   8  10  14       17.94        2.90    227.73 o
   1  11  14    12173.42    11609.70    291.65 o
   2  11  14     3117.22     2770.57    198.09 o
   3  11  14     3565.70     3698.59    213.51 o
   4  11  14      616.20      560.34    402.33 o
   5  11  14     9544.66     9639.16    306.98 o
   6  11  14      730.76      362.97    320.57 o
   7  11  14      293.51      211.64    286.91 o
   8  11  14      146.21     -359.71    688.59 o
   0  12  14       93.17     -149.63    233.66 o
   1  12  14       38.44      118.60    222.26 o
   2  12  14      184.58      262.70    177.74 o
   3  12  14     1045.78     1091.21    293.81 o
   4  12  14        2.69     -243.71    243.71 o
   5  12  14     1541.82     1547.94    206.83 o
   6  12  14      390.95      439.58    254.67 o
   7  12  14      310.57      -94.35    311.17 o
   1  13  14      862.14      703.15    474.73 o
   2  13  14      244.26      372.94    162.73 o
   3  13  14        0.17     -360.77    360.77 o
   4  13  14      220.50      365.87    186.25 o
   5  13  14      713.92      105.69    311.50 o
   6  13  14        0.19     -436.94    436.94 o
   0  14  14      131.50      152.05    367.57 o
   1  14  14     3257.53     3328.16    238.91 o
   2  14  14       23.10       86.37    247.85 o
   3  14  14     4584.56     4681.69    254.69 o
   4  14  14      624.24      801.14    193.79 o
   5  14  14      657.06      276.35    309.74 o
   6  14  14       21.20      120.31    401.73 o
   1  15  14      351.39      373.12    266.16 o
   2  15  14       11.21      128.98    290.36 o
   3  15  14      227.99      556.09    226.46 o
   4  15  14      257.22       48.01    283.39 o
   0  16  14      208.91      269.33    391.15 o
   1  16  14        9.77      194.83    294.32 o
   2  16  14        4.80     -328.84    328.84 o
   1   1  15     5789.90     5455.57    144.47 o
   2   1  15    13700.89    13601.89    249.68 o
   3   1  15    12959.31    13902.43    360.32 o
   4   1  15     1101.66     1085.33    115.53 o
   5   1  15     2635.11     2612.10    185.45 o
   6   1  15       44.24      291.36    361.52 o
   7   1  15     8950.49     8797.23    618.76 o
   8   1  15        1.70     -123.74    204.60 o
   9   1  15      143.19     -111.03    276.55 o
  10   1  15       28.47       56.61    379.51 o
  11   1  15     1039.85     1115.71    320.72 o
   0   2  15     3850.43     3874.90    182.27 o
   1   2  15    14667.83    14388.05    216.62 o
   2   2  15       12.77      -42.41    180.61 o
   3   2  15     3201.95     2803.01    311.65 o
   4   2  15      714.37      817.00    109.65 o
   5   2  15     5860.04     5467.73    191.80 o
   6   2  15      757.31     1111.30    306.66 o
   7   2  15     1896.74     1981.26    169.45 o
   8   2  15      755.72      704.94    348.68 o
   9   2  15      965.96      659.80    246.51 o
  10   2  15      795.63      922.27    232.75 o
  11   2  15       14.68       62.87    429.84 o
   1   3  15     6535.92     6616.01    159.97 o
   2   3  15     2824.75     2658.91    119.80 o
   3   3  15     3584.78     3689.13    146.17 o
   4   3  15     8514.48     8646.43    477.75 o
   5   3  15     3711.57     3381.13    278.55 o
   6   3  15      781.38      936.42    399.46 o
   7   3  15     1503.78     1399.72    179.75 o
   8   3  15     3661.14     3716.58    217.70 o
   9   3  15      519.83      458.44    196.03 o
  10   3  15      361.16     -150.08    366.36 o
   0   4  15    29586.86    29263.85    446.16 o
   1   4  15     3188.06     3068.89    120.74 o
   2   4  15     1710.92     1618.50    233.66 o
   3   4  15     1136.45     1139.23    116.59 o
   4   4  15    15245.38    15450.69    507.98 o
   5   4  15    10635.57    10526.20    250.28 o
   6   4  15     2698.08     2622.38    174.91 o
   7   4  15     3134.21     3121.19    261.17 o
   8   4  15     1601.89     1331.65    253.46 o
   9   4  15     4862.72     4926.46    261.29 o
  10   4  15      217.07      594.89    214.59 o
   1   5  15     3669.67     3543.90    346.71 o
   2   5  15     3776.92     3514.80    146.57 o
   3   5  15    13471.79    12812.02    242.91 o
   4   5  15     7510.32     7333.43    208.70 o
   5   5  15    13850.22    13052.26    948.85 o
   6   5  15     1521.33     1433.08    159.46 o
   7   5  15      179.89      384.33    191.34 o
   8   5  15     4784.33     4849.87    243.33 o
   9   5  15       74.62     -133.26    269.46 o
  10   5  15     2343.88     1573.62    245.06 o
   0   6  15     3426.60     3323.55    197.69 o
   1   6  15     2207.27     2414.67    126.85 o
   2   6  15      267.88      153.55    139.57 o
   3   6  15     6882.05     6469.69    191.06 o
   4   6  15     3082.85     3072.91    157.30 o
   5   6  15      271.75      176.77    167.46 o
   6   6  15     3463.21     3285.78    188.64 o
   7   6  15      485.16       77.89    341.88 o
   8   6  15     1042.17     1253.85    193.26 o
   9   6  15       24.50      264.29    207.77 o
  10   6  15     1559.06     1449.78    235.98 o
   1   7  15      242.65      447.47     99.92 o
   2   7  15    18013.66    17994.85    295.09 o
   3   7  15     8044.58     8160.38    220.95 o
   4   7  15     4170.40     4123.28    192.55 o
   5   7  15        9.71      123.79    188.35 o
   6   7  15     3832.53     3956.78    447.37 o
   7   7  15     4724.47     4475.45    237.14 o
   8   7  15      535.83      289.86    306.51 o
   9   7  15      274.71      409.93    190.86 o
  10   7  15       38.83       92.95    305.97 o
   0   8  15     4689.01     4891.77    260.56 o
   1   8  15     4011.03     4038.50    415.63 o
   2   8  15     7503.21     7344.62    210.82 o
   3   8  15     4159.42     3807.96    183.09 o
   4   8  15     1150.24      747.55    146.95 o
   5   8  15     2089.84     2194.07    177.35 o
   6   8  15     4269.17     4423.78    226.43 o
   7   8  15      250.41      241.73    198.91 o
   8   8  15      303.29      346.16    223.51 o
   9   8  15      152.90      253.08    249.53 o
   1   9  15     3154.99     3314.98    172.06 o
   2   9  15      308.44      462.35    134.08 o
   3   9  15      613.90      667.89    146.12 o
   4   9  15     2258.53     2091.98    251.50 o
   5   9  15     1794.66     2147.34    219.91 o
   6   9  15       28.27      -80.37    221.57 o
   7   9  15      146.68      339.73    202.71 o
   8   9  15      546.35      772.09    343.99 o
   9   9  15       28.22     -167.06    441.48 o
   0  10  15      534.11      727.58    211.59 o
   1  10  15     9193.12     9260.05    448.88 o
   2  10  15      370.04      239.16    169.09 o
   3  10  15      778.18      920.70    153.33 o
   4  10  15     1108.33      959.67    177.01 o
   5  10  15     3056.27     3139.42    315.88 o
   6  10  15      117.86       34.21    232.64 o
   7  10  15      249.77      480.75    183.37 o
   8  10  15      137.81      301.67    226.19 o
   1  11  15      130.11      -22.46    213.62 o
   2  11  15       31.29      170.50    171.11 o
   3  11  15      306.70      215.42    183.13 o
   4  11  15      281.79     -109.11    242.61 o
   5  11  15        7.98     -208.71    245.37 o
   6  11  15       25.00        8.37    253.92 o
   7  11  15      346.42     -287.63    287.63 o
   8  11  15       22.45      139.88    302.46 o
   0  12  15     1054.92     1125.68    243.94 o
   1  12  15     1397.64     1518.44    184.03 o
   2  12  15      105.15     -254.22    254.22 o
   3  12  15       56.30     -119.23    194.11 o
   4  12  15      288.97      484.08    158.08 o
   5  12  15      397.65      315.80    223.93 o
   6  12  15       15.41      146.69    219.18 o
   7  12  15      379.88      149.84    366.36 o
   1  13  15     2300.68     2026.99    212.32 o
   2  13  15      181.63      280.05    192.64 o
   3  13  15     1123.25     1279.43    194.83 o
   4  13  15       43.14       93.82    265.41 o
   5  13  15     1945.88     1746.96    225.90 o
   6  13  15      171.06     -329.20    374.37 o
   0  14  15     2978.72     2517.37    335.23 o
   1  14  15      397.52      277.64    217.39 o
   2  14  15      144.99     -197.54    266.03 o
   3  14  15      301.32      300.33    240.32 o
   4  14  15      527.85      329.79    231.14 o
   5  14  15       40.09     -118.11    284.64 o
   1  15  15      126.98      206.76    336.28 o
   2  15  15     1403.17     1521.06    226.72 o
   3  15  15      197.49      271.91    451.00 o
   4  15  15      194.51      343.58    340.37 o
   0  16  15      148.98      363.64    432.86 o
   1  16  15      227.71      389.98    248.49 o
   2  16  15      118.97      154.12    276.64 o
   0   0  16     1860.99     2139.22    159.30 o
   1   0  16     6852.15     7361.70    161.59 o
   2   0  16     7815.42     8004.74    171.42 o
   3   0  16     6845.01     7376.52    176.55 o
   4   0  16      763.65      713.56    203.13 o
   5   0  16    12570.46    14160.81    266.52 o
   6   0  16     9234.63     9782.37    357.90 o
   7   0  16      737.40     1129.26    164.36 o
   8   0  16     2127.73     2107.31    191.74 o
   9   0  16    11307.38    10365.45    333.83 o
  10   0  16      848.40      514.80    210.91 o
   1   1  16    34493.33    32941.08    505.56 o
   2   1  16     5223.15     4980.42    149.62 o
   3   1  16     2477.70     2455.84    127.28 o
   4   1  16       60.33       22.57    141.08 o
   5   1  16    28347.88    28124.61    586.12 o
   6   1  16     4626.65     4287.66    188.10 o
   7   1  16      297.40      -22.43    273.71 o
   8   1  16       46.35      249.38    152.98 o
   9   1  16      965.17      762.72    187.72 o
  10   1  16       77.23     -272.10    272.10 o
   0   2  16    20763.59    18592.22    353.36 o
   1   2  16    20168.63    19185.04    249.50 o
   2   2  16    14540.83    15917.00    410.95 o
   3   2  16    17959.57    17379.80    260.65 o
   4   2  16     6889.43     6943.83    193.12 o
   5   2  16     1410.09     1396.44    138.60 o
   6   2  16      384.97      377.59    135.55 o
   7   2  16     2248.19     2122.57    180.13 o
   8   2  16      620.09      657.08    457.95 o
   9   2  16      613.10      606.09    389.33 o
  10   2  16       56.75       76.69    223.34 o
   1   3  16       62.72      143.46     81.65 o
   2   3  16      318.79      417.74     89.55 o
   3   3  16     5426.11     5241.42    431.65 o
   4   3  16     1769.49     1801.23    133.80 o
   5   3  16      358.33      515.82    297.74 o
   6   3  16      693.09      876.28    264.19 o
   7   3  16    14153.04    13834.61    312.71 o
   8   3  16     1208.03     1284.87    173.33 o
   9   3  16       10.02     -255.01    255.01 o
  10   3  16     1581.26     1350.53    209.41 o
   0   4  16       15.57      428.63    140.26 o
   1   4  16     3227.71     2884.71    159.00 o
   2   4  16     2120.52     2201.08    162.17 o
   3   4  16     9144.00     9104.86    726.22 o
   4   4  16     2881.10     2293.06    195.57 o
   5   4  16      197.68      202.65    156.58 o
   6   4  16       66.63      109.81    137.48 o
   7   4  16     2990.51     2798.64    198.02 o
   8   4  16      249.14       47.66    249.00 o
   9   4  16      128.13     -208.03    496.19 o
  10   4  16        5.74     -274.79    274.79 o
   1   5  16     8443.92     8435.31    194.29 o
   2   5  16     4172.91     4056.56    240.16 o
   3   5  16     2548.18     2561.75    150.17 o
   4   5  16      255.65      280.57    276.58 o
   5   5  16     8734.20     8269.86    455.38 o
   6   5  16      846.00      477.11    220.66 o
   7   5  16      636.60      737.53    166.06 o
   8   5  16      324.43     -242.90    251.52 o
   9   5  16      132.71     -180.90    376.34 o
  10   5  16      194.70      187.85    307.18 o
   0   6  16     1607.58     1567.31    166.25 o
   1   6  16     7476.60     7388.28    227.31 o
   2   6  16       39.40       86.30    290.04 o
   3   6  16     1715.36     1769.00    130.41 o
   4   6  16     2326.30     2429.93    163.65 o
   5   6  16     6276.83     5749.97    554.08 o
   6   6  16      305.41      377.47    300.92 o
   7   6  16      681.43      510.81    360.16 o
   8   6  16      427.24      721.62    497.55 o
   9   6  16     1367.87     1313.03    217.62 o
  10   6  16       14.74     -310.27    310.27 o
   1   7  16      309.57      425.62    112.27 o
   2   7  16       26.70      131.06    155.35 o
   3   7  16       22.57     -152.38    169.63 o
   4   7  16     1726.49     1625.94    158.79 o
   5   7  16     1930.45     1990.07    244.39 o
   6   7  16       13.77      162.82    207.64 o
   7   7  16       79.04      421.79    170.55 o
   8   7  16        6.15       37.75    298.05 o
   9   7  16       69.31      209.99    322.23 o
   0   8  16     3737.45     3408.79    254.82 o
   1   8  16      535.91      402.50    152.20 o
   2   8  16     1363.67     1571.35    213.41 o
   3   8  16      129.10      -52.89    229.58 o
   4   8  16     1234.15     1417.28    158.92 o
   5   8  16     2723.10     2649.60    255.88 o
   6   8  16     1067.56     1120.71    172.83 o
   7   8  16      182.23      247.23    192.51 o
   8   8  16      212.36      158.10    264.48 o
   9   8  16     2497.74     2582.62    248.56 o
   1   9  16     6739.74     7117.65    521.43 o
   2   9  16     6028.50     5938.42    268.27 o
   3   9  16     3559.08     3272.36    207.21 o
   4   9  16        2.04       16.47    228.07 o
   5   9  16     4497.06     4611.24    311.50 o
   6   9  16     1476.72     1047.08    203.41 o
   7   9  16        5.38     -211.46    265.76 o
   8   9  16       45.57       -4.97    419.41 o
   9   9  16      312.14     -320.63    320.63 o
   0  10  16      734.48      687.68    215.83 o
   1  10  16     3585.96     3621.69    203.18 o
   2  10  16     1078.99     1280.17    155.81 o
   3  10  16     3868.29     3822.85    213.09 o
   4  10  16      109.79     -154.19    230.00 o
   5  10  16      262.05      328.42    197.54 o
   6  10  16      159.94     -166.23    264.61 o
   7  10  16     1055.60     1236.70    216.38 o
   8  10  16        1.12      123.54    216.66 o
   1  11  16     2036.31     2139.35    214.77 o
   2  11  16      819.89      976.56    173.21 o
   3  11  16     1663.22     1610.25    180.49 o
   4  11  16     1058.74     1214.16    181.84 o
   5  11  16     1154.67     1288.10    281.72 o
   6  11  16       61.99      124.90    260.78 o
   7  11  16     3847.59     3699.08    255.47 o
   8  11  16      437.11      -32.94    349.28 o
   0  12  16     2602.66     2755.87    286.26 o
   1  12  16     2841.55     2705.36    214.96 o
   2  12  16      294.47      437.19    185.95 o
   3  12  16     6073.57     6153.26    267.27 o
   4  12  16     1096.00      994.57    464.60 o
   5  12  16      470.66      430.77    367.72 o
   6  12  16       39.89       12.03    287.24 o
   7  12  16     1427.04     1430.89    258.14 o
   1  13  16     1785.37     1498.93    213.76 o
   2  13  16      361.40      202.90    204.16 o
   3  13  16      154.58      280.91    555.89 o
   4  13  16        6.54     -109.60    273.57 o
   5  13  16     2493.57     2129.10    247.39 o
   6  13  16       19.98      580.20    219.46 o
   0  14  16      644.28       81.01    398.40 o
   1  14  16      347.63      608.60    184.60 o
   2  14  16        0.84     -112.86    328.27 o
   3  14  16      125.46      367.71    266.74 o
   4  14  16        8.25     -282.58    282.58 o
   5  14  16     1546.57     1798.98    235.35 o
   1  15  16     1567.36     1332.98    230.88 o
   2  15  16      253.46      368.28    243.79 o
   3  15  16      588.13      288.89    264.93 o
   4  15  16       47.76     -295.15    295.15 o
   0  16  16       60.22     -496.64    496.64 o
   1  16  16       61.56     -309.23    309.23 o
   1   1  17     3413.30     3510.67    178.34 o
   2   1  17     2574.05     2406.59    124.17 o
   3   1  17     2815.48     2931.90    215.83 o
   4   1  17     1926.13     2003.85    130.92 o
   5   1  17     4736.70     4794.22    176.21 o
   6   1  17     1334.48     1445.19    294.12 o
   7   1  17      192.93      336.94    164.05 o
   8   1  17      335.50      237.75    182.54 o
   9   1  17      161.38      426.48    580.53 o
  10   1  17     2432.07     2346.47    236.02 o
   0   2  17    26882.04    26003.17    417.75 o
   1   2  17    10435.10     9501.05    263.89 o
   2   2  17     9418.56    10123.72    204.44 o
   3   2  17      116.62      220.89     94.47 o
   4   2  17    12370.48    12088.98    245.45 o
   5   2  17     3741.04     4070.29    174.13 o
   6   2  17     1507.67     1392.94    205.55 o
   7   2  17       89.78      184.42    213.25 o
   8   2  17      980.35      898.94    177.83 o
   9   2  17     1702.82     1474.86    292.61 o
  10   2  17      219.21      568.80    352.91 o
   1   3  17        1.67     -109.08    120.34 o
   2   3  17     7220.48     6869.30    174.14 o
   3   3  17       26.11       75.64    136.25 o
   4   3  17     3911.99     4269.09    196.78 o
   5   3  17      651.07      625.23    250.59 o
   6   3  17      182.12      -42.88    208.71 o
   7   3  17     1474.32     1525.04    168.86 o
   8   3  17     3218.43     2480.36    212.25 o
   9   3  17      634.18      948.05    192.30 o
  10   3  17      294.15     -196.02    310.40 o
   0   4  17     1785.25     1984.76    169.88 o
   1   4  17     4655.07     4575.32    150.75 o
   2   4  17     4533.67     4739.08    184.09 o
   3   4  17    15294.07    15079.70    269.19 o
   4   4  17       56.04      -30.03    165.48 o
   5   4  17     3644.41     3658.65    175.69 o
   6   4  17    19273.51    18499.39    825.22 o
   7   4  17       59.96        4.18    207.76 o
   8   4  17     2386.03     2361.51    204.71 o
   9   4  17      920.78      634.68    458.86 o
  10   4  17     3232.62     3347.64    259.63 o
   1   5  17     2801.17     2422.34    137.30 o
   2   5  17    25178.30    24888.57    328.63 o
   3   5  17      772.46      984.04    126.20 o
   4   5  17     3241.85     3018.94    214.32 o
   5   5  17      164.62       28.00    185.82 o
   6   5  17     4448.81     4456.61    207.12 o
   7   5  17     2711.72     2852.99    288.37 o
   8   5  17     1198.57     1380.48    219.91 o
   9   5  17      107.14      309.65    361.83 o
  10   5  17      147.73      109.41    318.30 o
   0   6  17    12983.69    13317.47    355.48 o
   1   6  17      943.68     1104.63    116.69 o
   2   6  17     6415.92     6578.31    196.16 o
   3   6  17      917.90      957.18    132.50 o
   4   6  17     8318.05     8212.03    228.28 o
   5   6  17     1668.34     1955.73    168.37 o
   6   6  17     4838.51     4351.83    227.12 o
   7   6  17        5.61      178.30    224.44 o
   8   6  17      152.90       72.81    275.78 o
   9   6  17      401.87      742.69    268.27 o
  10   6  17     1161.73      570.02    265.39 o
   1   7  17     2460.59     2489.73    295.33 o
   2   7  17      181.74       88.44    168.18 o
   3   7  17     7134.07     6940.02    215.55 o
   4   7  17     6991.90     7075.65    232.86 o
   5   7  17     3119.83     2868.79    194.18 o
   6   7  17      428.55      528.03    158.05 o
   7   7  17     3824.46     3602.91    309.53 o
   8   7  17     5039.31     5309.81    267.45 o
   9   7  17       97.92     -265.31    378.45 o
   0   8  17    16529.97    16120.79    426.82 o
   1   8  17      147.99        7.94    145.25 o
   2   8  17      329.11      429.22    355.33 o
   3   8  17      220.58      342.04    161.68 o
   4   8  17     5109.77     5340.83    219.07 o
   5   8  17     1628.21     1799.15    253.46 o
   6   8  17     1298.55     1283.46    358.96 o
   7   8  17      313.98      584.20    170.42 o
   8   8  17      321.40       44.37    270.20 o
   9   8  17      194.53        7.02    260.41 o
   1   9  17      480.73      649.00    143.93 o
   2   9  17     8205.59     8019.60    252.82 o
   3   9  17      561.96       39.05    236.49 o
   4   9  17     1279.32     1188.23    178.04 o
   5   9  17      718.88      606.27    178.08 o
   6   9  17      597.44      681.61    180.82 o
   7   9  17      517.39      507.63    230.92 o
   8   9  17      614.69     1007.86    203.80 o
   0  10  17       11.04      -59.55    307.11 o
   1  10  17     1748.62     1822.38    205.40 o
   2  10  17      371.19      386.39    175.77 o
   3  10  17      389.80      131.92    218.85 o
   4  10  17      256.49      -12.13    238.59 o
   5  10  17     2030.20     2167.12    197.95 o
   6  10  17      420.85      600.22    695.09 o
   7  10  17      238.51       28.98    290.90 o
   8  10  17      513.99      866.28    213.62 o
   1  11  17      563.99      577.92    278.55 o
   2  11  17      516.87      704.65    166.29 o
   3  11  17      381.64      518.82    172.08 o
   4  11  17      225.09      157.51    330.84 o
   5  11  17      224.91       39.06    265.79 o
   6  11  17      562.00      526.12    193.81 o
   7  11  17       48.98      358.25    280.52 o
   0  12  17     1265.20     1286.80    241.82 o
   1  12  17       41.56      -87.95    229.67 o
   2  12  17        0.25     -179.13    281.27 o
   3  12  17      229.44      248.54    255.80 o
   4  12  17     1586.10     1564.04    202.17 o
   5  12  17      255.58      453.19    252.55 o
   6  12  17       11.10     -129.38    288.15 o
   7  12  17      418.06      429.71    258.46 o
   1  13  17       21.33      257.85    191.11 o
   2  13  17     1667.58     1777.38    213.98 o
   3  13  17      328.12      592.68    240.16 o
   4  13  17       57.03     -220.91    280.23 o
   5  13  17        5.82       42.40    293.25 o
   6  13  17      650.07     1152.22    467.47 o
   0  14  17       36.02       27.81    356.39 o
   1  14  17      562.54     1010.24    192.03 o
   2  14  17      203.36      266.44    246.44 o
   3  14  17      159.01      -13.16    285.28 o
   4  14  17       30.84      507.63    198.02 o
   5  14  17        2.41       37.83    301.08 o
   1  15  17       91.87     -232.03    303.12 o
   2  15  17       30.20      254.99    288.09 o
   3  15  17      401.79      598.46    254.36 o
   0  16  17     3490.58     2955.68    414.42 o
   0   0  18    39018.57    41468.63    542.29 o
   1   0  18    23015.56    22743.23    285.02 o
   2   0  18      429.46      729.26    163.68 o
   3   0  18    50114.49    52402.21    460.81 o
   4   0  18    10493.40    11203.83    246.05 o
   5   0  18      341.72       67.08    178.83 o
   6   0  18     9578.80     9260.71    305.75 o
   7   0  18     2170.74     2247.47    187.03 o
   8   0  18     1669.10     1282.91    232.15 o
   9   0  18      238.77      271.39    258.08 o
  10   0  18      321.43     -324.56    374.52 o
   1   1  18     8191.97     8160.61    421.83 o
   2   1  18       33.80     -117.46    137.42 o
   3   1  18      173.34      165.49    226.56 o
   4   1  18      706.27      781.73    117.23 o
   5   1  18     6739.84     6996.28    212.76 o
   6   1  18      325.00      387.12    235.17 o
   7   1  18     1414.91     1560.86    258.60 o
   8   1  18      310.17     -165.64    266.76 o
   9   1  18      397.70      502.37    207.74 o
  10   1  18     1160.32     1204.18    216.84 o
   0   2  18     6282.54     5792.25    234.87 o
   1   2  18      691.05      574.29    133.00 o
   2   2  18     6284.34     5923.99    234.57 o
   3   2  18     6309.08     5937.95    173.66 o
   4   2  18     1127.15     1175.87    123.29 o
   5   2  18     4570.66     4780.21    194.87 o
   6   2  18      760.02      989.95    520.07 o
   7   2  18     1044.53     1299.77    163.88 o
   8   2  18     1365.78     1186.22    184.10 o
   9   2  18     4215.75     3972.13    497.55 o
  10   2  18       26.82     -121.29    295.47 o
   1   3  18    13478.14    12988.84    230.07 o
   2   3  18    14120.30    13614.13    424.10 o
   3   3  18     8876.50     8459.03    334.62 o
   4   3  18      170.37      164.42    126.83 o
   5   3  18    16342.22    15232.68   1026.54 o
   6   3  18     9266.52     8712.90    260.55 o
   7   3  18        4.04     -138.63    221.63 o
   8   3  18      142.09      332.03    169.31 o
   9   3  18      121.02     -292.09    320.72 o
  10   3  18     1433.11     1482.21    600.17 o
   0   4  18     1417.41     1382.02    166.56 o
   1   4  18        5.90      177.71    160.66 o
   2   4  18      300.79      352.16    109.40 o
   3   4  18     1909.53     1865.53    170.64 o
   4   4  18       34.35      141.61    142.63 o
   5   4  18      375.57       86.36    229.28 o
   6   4  18      105.75     -204.41    287.32 o
   7   4  18      202.48      339.44    183.64 o
   8   4  18      476.73      371.48    206.89 o
   9   4  18      830.17      915.34    190.18 o
  10   4  18        3.31       53.10    226.04 o
   1   5  18      255.58      356.87    103.66 o
   2   5  18     3761.77     3884.43    165.11 o
   3   5  18      733.29      763.73    123.37 o
   4   5  18      166.78       57.51    184.94 o
   5   5  18        0.04        8.89    174.95 o
   6   5  18     3306.90     3119.74    206.73 o
   7   5  18      935.53     1209.22    173.08 o
   8   5  18       35.55     -113.90    262.84 o
   9   5  18        4.06      -36.44    214.09 o
  10   5  18     1313.56     1517.75    421.38 o
   0   6  18     8381.68     8191.13    295.93 o
   1   6  18     2122.45     1885.41    147.06 o
   2   6  18      856.09     1124.70    126.20 o
   3   6  18      980.55      906.88    159.15 o
   4   6  18     4764.71     4689.49    368.93 o
   5   6  18     3065.47     3039.48    220.06 o
   6   6  18       14.21      181.98    169.43 o
   7   6  18       41.99      -69.02    233.38 o
   8   6  18     1401.71     1397.72    329.48 o
   9   6  18      705.81      583.16    197.56 o
   1   7  18     2171.74     2353.38    227.77 o
   2   7  18      563.18      482.82    217.64 o
   3   7  18      726.13      743.50    135.33 o
   4   7  18       30.13      -39.92    183.13 o
   5   7  18      759.77      749.94    153.01 o
   6   7  18       25.87       54.44    224.73 o
   7   7  18       30.76      184.69    220.69 o
   8   7  18      111.25      -78.74    507.83 o
   9   7  18        1.27       77.87    259.56 o
   0   8  18     8068.65     8341.06    333.41 o
   1   8  18     1926.30     1917.65    222.33 o
   2   8  18      599.53      526.90    201.17 o
   3   8  18     3878.08     3941.23    185.96 o
   4   8  18     3685.10     3688.22    203.84 o
   5   8  18      908.07      930.37    166.43 o
   6   8  18      137.20     -250.27    250.27 o
   7   8  18      545.00      714.21    182.82 o
   8   8  18      258.17      322.30    220.37 o
   9   8  18       17.06       92.05    267.38 o
   1   9  18      624.95      789.80    201.32 o
   2   9  18     2383.25     2436.72    172.75 o
   3   9  18      909.39      705.53    241.07 o
   4   9  18      603.95      629.14    182.27 o
   5   9  18     2117.05     2545.21    188.35 o
   6   9  18      292.10      -15.89    352.31 o
   7   9  18     2605.36     2969.29    232.06 o
   8   9  18     1186.33     1753.33    222.55 o
   0  10  18     3116.63     2559.69    276.89 o
   1  10  18      816.58      827.86    150.44 o
   2  10  18      452.46      384.41    154.80 o
   3  10  18     3785.40     3813.31    212.73 o
   4  10  18       16.61       -4.90    285.20 o
   5  10  18      436.01      297.21    167.41 o
   6  10  18      139.45       15.36    213.38 o
   7  10  18      508.95      494.96    272.20 o
   8  10  18       37.13      156.97    282.11 o
   1  11  18     5703.86     5934.63    491.20 o
   2  11  18     3324.37     3402.23    218.09 o
   3  11  18     1959.80     1715.34    216.28 o
   4  11  18       36.24      -63.66    227.63 o
   5  11  18     2841.82     2752.08    238.42 o
   6  11  18     1308.37     1173.39    216.18 o
   7  11  18       29.43     -361.52    361.52 o
   0  12  18      845.34     1101.20    253.31 o
   1  12  18       82.81       16.73    193.78 o
   2  12  18      240.96     -257.31    453.42 o
   3  12  18     1769.62     1889.29    192.66 o
   4  12  18      683.84      367.40    298.35 o
   5  12  18     1401.05     1459.00    222.89 o
   6  12  18      374.12      659.58    202.82 o
   1  13  18      278.70      157.37    216.63 o
   2  13  18       44.17      -24.92    251.46 o
   3  13  18        0.87      116.27    197.76 o
   4  13  18        0.97     -289.77    289.77 o
   5  13  18     1305.61      912.78    400.82 o
   6  13  18       26.05      -29.57    241.99 o
   0  14  18      887.79      943.71    296.84 o
   1  14  18     1043.44     1086.22    619.97 o
   2  14  18       83.02     -108.95    217.01 o
   3  14  18     1782.98     1616.13    231.14 o
   4  14  18     1064.46      866.31    357.90 o
   1  15  18       12.58      204.29    652.77 o
   2  15  18      352.41      447.40    301.37 o
   3  15  18       76.14      372.70    400.07 o
   1   1  19      309.21      225.12    116.36 o
   2   1  19    32006.83    32793.10    358.86 o
   3   1  19     5708.70     5923.69    183.91 o
   4   1  19      137.90      205.67    128.66 o
   5   1  19      202.03      152.26    172.66 o
   6   1  19    12340.76    12222.95    288.75 o
   7   1  19     1836.35     2057.45    331.90 o
   8   1  19      123.64       59.13    236.23 o
   9   1  19       41.56       41.05    249.81 o
  10   1  19     1787.32     1851.47    239.58 o
   0   2  19     1661.44     1394.71    169.58 o
   1   2  19     1459.36     1480.37    144.34 o
   2   2  19     1740.64     1545.93    124.98 o
   3   2  19     3346.29     3360.09    158.60 o
   4   2  19     3635.34     3517.47    221.87 o
   5   2  19     1117.33     1328.81    140.43 o
   6   2  19     2650.95     2463.57    296.84 o
   7   2  19      618.33      498.14    155.25 o
   8   2  19     2700.18     2481.23    248.62 o
   9   2  19      331.01      388.95    214.47 o
  10   2  19     1726.90     1620.20    323.59 o
   1   3  19       28.95     -142.38    142.38 o
   2   3  19     3761.43     3609.05    193.46 o
   3   3  19      965.77     1041.03    124.50 o
   4   3  19     5579.74     5367.67    196.77 o
   5   3  19      212.45      159.11    197.41 o
   6   3  19      219.70      317.91    145.25 o
   7   3  19      142.39       54.69    221.01 o
   8   3  19     2450.87     2310.89    207.29 o
   9   3  19       44.28       36.74    297.59 o
  10   3  19      987.10      726.89    677.25 o
   0   4  19    44018.18    43194.33    590.05 o
   1   4  19      380.23      397.02    111.39 o
   2   4  19     2644.95     2681.54    148.55 o
   3   4  19      436.91      477.17    116.63 o
   4   4  19    24856.54    23169.26    354.27 o
   5   4  19     3749.75     3527.82    191.95 o
   6   4  19     1350.51     1398.32    168.21 o
   7   4  19        3.06      117.22    207.49 o
   8   4  19     1253.90     1095.67    197.90 o
   9   4  19      456.48      -33.20    414.73 o
  10   4  19       71.24      344.24    528.53 o
   1   5  19      461.48      512.35    144.94 o
   2   5  19     2767.62     2649.65    154.89 o
   3   5  19      474.54      534.65    124.43 o
   4   5  19     5925.45     5782.30    202.90 o
   5   5  19     1059.37      774.93    146.49 o
   6   5  19      436.56      617.17    223.99 o
   7   5  19       48.96     -232.82    237.70 o
   8   5  19     5731.03     5930.43    276.14 o
   9   5  19        8.78      292.77    231.32 o
   0   6  19    19309.06    19312.85    438.61 o
   1   6  19      107.90      236.42    179.70 o
   2   6  19     4284.64     4441.49    183.19 o
   3   6  19     3089.39     3068.45    173.66 o
   4   6  19     1509.19     1296.36    154.20 o
   5   6  19      448.38      314.68    147.77 o
   6   6  19     7069.69     7089.87    267.39 o
   7   6  19      157.88      132.14    496.04 o
   8   6  19     1811.97     1444.03    214.53 o
   9   6  19       11.54      -57.20    409.89 o
   1   7  19     1901.98     2012.59    275.38 o
   2   7  19    29162.12    28617.49    398.73 o
   3   7  19     1236.60     1186.61    219.45 o
   4   7  19     3796.58     3712.26    379.36 o
   5   7  19       16.99       27.55    204.04 o
   6   7  19     5592.59     5377.15    365.91 o
   7   7  19       50.97      152.31    248.65 o
   8   7  19     2071.54     2086.96    225.91 o
   9   7  19      258.29     -228.79    499.21 o
   0   8  19     1383.17     1365.09    218.24 o
   1   8  19      533.29      607.46    248.77 o
   2   8  19     3663.47     3501.20    187.56 o
   3   8  19     1045.75     1103.04    172.90 o
   4   8  19      368.70      357.27    170.99 o
   5   8  19      245.80      196.90    455.23 o
   6   8  19     5671.12     5564.64    290.79 o
   7   8  19        2.13     -259.70    259.70 o
   8   8  19      922.74      996.10    220.22 o
   9   8  19      132.20      152.96    278.75 o
   1   9  19       35.29       50.97    153.67 o
   2   9  19      313.01      364.59    145.55 o
   3   9  19       22.51      -38.48    164.59 o
   4   9  19     1449.02     1471.80    173.32 o
   5   9  19        4.44      196.18    216.43 o
   6   9  19      187.00      438.98    210.30 o
   7   9  19      239.52      507.64    192.72 o
   8   9  19     1389.25     1625.92    229.03 o
   0  10  19    28485.78    27625.20    605.77 o
   1  10  19      903.29      659.13    166.77 o
   2  10  19      412.60      181.77    221.00 o
   3  10  19       96.04     -110.32    249.35 o
   4  10  19     5106.08     5139.12    247.30 o
   5  10  19      232.52       18.58    336.44 o
   6  10  19      129.08     -198.24    264.37 o
   7  10  19       86.29     -172.82    273.03 o
   8  10  19     1151.36     1362.79    587.78 o
   1  11  19      330.03      262.49    187.77 o
   2  11  19       52.53       14.20    236.65 o
   3  11  19      360.93      518.76    287.77 o
   4  11  19       10.17     -257.14    257.14 o
   5  11  19      161.44       80.48    264.58 o
   6  11  19      126.74      123.94    262.53 o
   7  11  19      715.47      922.88    535.33 o
   0  12  19     4518.44     4703.15    356.69 o
   1  12  19       28.98       57.54    218.44 o
   2  12  19        4.38      -90.68    242.75 o
   3  12  19       51.51     -279.82    426.21 o
   4  12  19      898.58      915.44    274.02 o
   5  12  19      371.80      931.85    641.74 o
   6  12  19       96.64      153.37    288.44 o
   1  13  19      219.45      464.77    316.64 o
   2  13  19      660.73      775.31    513.87 o
   3  13  19      518.50      873.30    185.48 o
   4  13  19      157.24      -98.92    286.08 o
   5  13  19      341.93      -63.85    488.48 o
   0  14  19      402.17      195.27    308.02 o
   1  14  19       35.69      101.47    204.89 o
   2  14  19       97.40      307.62    215.23 o
   3  14  19      159.25     -308.66    308.66 o
   4  14  19      199.70      615.54    209.12 o
   1  15  19       51.89        5.70    316.79 o
   2  15  19     1853.95     2158.70    311.95 o
   0   0  20    15469.24    14665.33    352.15 o
   1   0  20      572.18      707.15    100.31 o
   2   0  20      863.84      763.27    116.38 o
   3   0  20    13308.13    14532.71    624.51 o
   4   0  20     8152.69     8162.35    213.60 o
   5   0  20     4024.01     4375.61    192.82 o
   6   0  20      210.11       16.47    197.96 o
   7   0  20      839.96      907.01    157.00 o
   8   0  20     2364.06     2459.97    216.30 o
   9   0  20     4517.40     4161.22    264.78 o
  10   0  20      126.62      771.33    303.03 o
   1   1  20    19321.16    18354.17    274.02 o
   2   1  20     2420.17     2449.81    143.85 o
   3   1  20     2146.96     2241.51    143.02 o
   4   1  20       34.16      -24.13    166.83 o
   5   1  20     9958.63     9745.17    252.83 o
   6   1  20      735.37      411.43    183.07 o
   7   1  20     1591.74     1934.95    176.63 o
   8   1  20      295.07      261.77    196.65 o
   9   1  20      188.37      310.54    209.54 o
  10   1  20       44.44      245.92    235.21 o
   0   2  20     5776.16     5344.58    255.12 o
   1   2  20     7533.76     7258.08    191.37 o
   2   2  20        3.65     -104.68    147.65 o
   3   2  20    20120.56    20014.31    374.22 o
   4   2  20     3167.00     3035.54    165.90 o
   5   2  20        2.79     -125.84    174.94 o
   6   2  20       32.32     -125.29    207.14 o
   7   2  20     5376.50     5125.70    282.78 o
   8   2  20     1003.79     1004.85    223.23 o
   9   2  20      828.77      553.99    345.96 o
  10   2  20      136.64      272.53    248.02 o
   1   3  20      190.18      247.19    115.92 o
   2   3  20    16900.83    16434.45    281.60 o
   3   3  20      112.86      223.64    114.56 o
   4   3  20        6.16      -90.52    177.83 o
   5   3  20     3488.52     3712.51    190.12 o
   6   3  20     6901.05     6752.47    242.06 o
   7   3  20     2312.33     2429.90    257.84 o
   8   3  20      574.15      597.11    273.11 o
   9   3  20      138.77      470.05    220.21 o
  10   3  20     2165.06     2476.38    232.25 o
   0   4  20      730.80      582.79    166.86 o
   1   4  20     3275.75     3198.37    367.12 o
   2   4  20       62.38      119.43    161.83 o
   3   4  20     7137.02     6877.58    204.97 o
   4   4  20      800.06      779.34    134.86 o
   5   4  20      324.47      245.82    160.38 o
   6   4  20     1774.72     1861.24    186.87 o
   7   4  20       73.78       66.73    231.24 o
   8   4  20      334.45      298.20    218.02 o
   9   4  20      170.04      -11.27    380.11 o
  10   4  20      390.99       -8.56    255.61 o
   1   5  20       85.00       -5.26    127.09 o
   2   5  20     6058.53     5972.66    201.12 o
   3   5  20     4175.50     3902.79    214.16 o
   4   5  20       24.29     -191.30    191.30 o
   5   5  20       16.23       77.59    190.51 o
   6   5  20     7107.38     6935.48    256.72 o
   7   5  20      416.66      342.10    384.35 o
   8   5  20     1954.68     2014.25    219.72 o
   9   5  20      285.90       90.38    215.23 o
   0   6  20    39048.51    37498.21    615.14 o
   1   6  20      206.42     -173.28    173.28 o
   2   6  20        2.25      -51.01    167.11 o
   3   6  20     1177.02     1336.57    150.49 o
   4   6  20     8670.66     8439.11    319.05 o
   5   6  20      388.68      525.15    209.48 o
   6   6  20      539.94      880.79    179.70 o
   7   6  20      137.38      308.96    186.00 o
   8   6  20     3425.05     3254.59    242.72 o
   9   6  20      117.82     -155.98    265.55 o
   1   7  20       34.66      204.34    118.81 o
   2   7  20       65.30      237.19    198.45 o
   3   7  20       76.74     -177.97    186.34 o
   4   7  20       86.62       35.35    164.54 o
   5   7  20       50.29     -204.65    215.32 o
   6   7  20       26.65       72.42    226.98 o
   7   7  20      489.34      320.60    260.71 o
   8   7  20      139.36      302.81    225.63 o
   9   7  20      124.01       72.75    273.86 o
   0   8  20     8632.45     8530.29    345.50 o
   1   8  20      229.62      -38.69    207.42 o
   2   8  20      610.70      588.98    140.41 o
   3   8  20      930.22      880.04    197.39 o
   4   8  20     3404.89     3368.13    206.83 o
   5   8  20     2386.70     2193.17    199.74 o
   6   8  20      577.40      696.18    306.21 o
   7   8  20      317.19      603.80    193.65 o
   8   8  20     2249.13     2343.44    239.87 o
   1   9  20     3034.34     3224.16    252.40 o
   2   9  20     4568.85     4800.22    221.59 o
   3   9  20      902.55      551.23    260.11 o
   4   9  20       45.94      136.20    179.07 o
   5   9  20     3298.43     3083.24    215.88 o
   6   9  20     1167.26     1318.97    199.59 o
   7   9  20       68.00      283.23    212.42 o
   8   9  20       25.55      207.66    232.92 o
   0  10  20      674.36      567.38    247.87 o
   1  10  20      423.54      254.52    227.59 o
   2  10  20       24.41      160.18    170.17 o
   3  10  20     4214.80     4401.13    226.48 o
   4  10  20       67.57      172.40    185.28 o
   5  10  20      754.57      374.01    252.55 o
   6  10  20      141.39     -189.12    267.37 o
   7  10  20     1019.91      769.34    210.96 o
   1  11  20      608.59      688.25    181.82 o
   2  11  20     2567.77     2431.24    202.41 o
   3  11  20       84.96     -196.51    249.12 o
   4  11  20       37.81      247.64    320.87 o
   5  11  20      344.56      420.25    220.17 o
   6  11  20      873.51      443.41    247.32 o
   7  11  20      962.79     1408.82    221.98 o
   0  12  20       65.44      474.27    239.40 o
   1  12  20     2775.53     2834.01    214.60 o
   2  12  20       67.48     -245.86    245.86 o
   3  12  20     3021.93     2827.15    228.78 o
   4  12  20      546.62      367.02    294.12 o
   5  12  20       21.85      316.25    214.47 o
   6  12  20      257.82     -269.24    300.68 o
   1  13  20     1171.16     1241.58    199.67 o
   2  13  20       41.82     -263.14    263.14 o
   3  13  20      168.31      250.95    403.99 o
   4  13  20       51.83     -297.55    297.55 o
   5  13  20     1716.22     1606.33    234.16 o
   0  14  20     2702.46     2617.73    346.71 o
   1  14  20      141.90      331.35    202.04 o
   2  14  20       12.23     -162.41    282.85 o
   3  14  20      598.85      219.22    362.88 o
   4  14  20     1382.93     1597.30    431.20 o
   1  15  20      325.70      294.47    230.37 o
   2  15  20      365.52      169.89    308.75 o
   1   1  21      487.47      958.44    114.98 o
   2   1  21    10844.04    10765.46    327.82 o
   3   1  21      260.10      450.98    107.76 o
   4   1  21     2123.24     2322.14    179.25 o
   5   1  21       57.71      -12.10    210.39 o
   6   1  21     1741.30     1755.53    202.07 o
   7   1  21      988.37     1017.01    179.18 o
   8   1  21     2583.41     2774.63    216.48 o
   9   1  21      124.10      138.20    276.13 o
  10   1  21     2286.77     2347.45    350.04 o
   0   2  21    67076.22    64427.55    748.44 o
   1   2  21      261.59      256.84    205.10 o
   2   2  21     1771.98     1637.97    141.94 o
   3   2  21      201.33      -38.42    374.82 o
   4   2  21    12956.37    12951.23    363.19 o
   5   2  21        5.75      218.59    121.61 o
   6   2  21      233.87       31.83    246.81 o
   7   2  21      320.69      422.26    191.79 o
   8   2  21     2727.72     2804.52    258.75 o
   9   2  21      180.38      230.60    222.48 o
  10   2  21      117.23      -61.03    300.19 o
   1   3  21      312.05      254.82    147.66 o
   2   3  21    10626.05    10408.84    249.68 o
   3   3  21        0.28      -23.64    178.10 o
   4   3  21     1299.51     1327.91    149.23 o
   5   3  21      114.37      166.45    149.55 o
   6   3  21       32.98      114.68    205.83 o
   7   3  21       22.16       -7.65    301.67 o
   8   3  21     3186.59     3002.36    319.21 o
   9   3  21      199.05      394.60    193.00 o
   0   4  21      136.34      -30.83    239.71 o
   1   4  21      447.07      548.40    115.73 o
   2   4  21      555.76      155.38    177.80 o
   3   4  21      648.53      725.55    135.88 o
   4   4  21      772.04      839.77    139.62 o
   5   4  21     1299.93     1175.21    165.23 o
   6   4  21     4487.53     4742.44    220.55 o
   7   4  21       19.96     -322.08    322.08 o
   8   4  21     6600.98     6400.81    283.73 o
   9   4  21      176.16     -286.37    461.13 o
   1   5  21      569.05      443.01    123.44 o
   2   5  21    35043.17    33478.21    418.93 o
   3   5  21     1313.47     1353.13    144.27 o
   4   5  21     4433.85     4118.73    332.20 o
   5   5  21       24.15      111.73    180.72 o
   6   5  21     6584.25     6682.90    270.09 o
   7   5  21      231.98     -245.50    245.50 o
   8   5  21     1216.56     1556.90    200.94 o
   9   5  21        0.99      118.89    268.62 o
   0   6  21    29614.00    30031.63    564.05 o
   1   6  21       10.54      214.42    124.71 o
   2   6  21     1068.13     1287.22    166.71 o
   3   6  21       44.95     -182.11    182.11 o
   4   6  21     8448.35     8115.00    251.38 o
   5   6  21       13.15     -241.52    241.52 o
   6   6  21     4901.34     4153.60    236.26 o
   7   6  21      227.12      336.18    329.79 o
   8   6  21      282.41      363.86    227.18 o
   9   6  21        6.95       54.43    236.37 o
   1   7  21      998.08     1015.00    148.91 o
   2   7  21      206.15      357.93    150.81 o
   3   7  21      701.77      555.50    145.22 o
   4   7  21     3144.19     3483.67    203.28 o
   5   7  21      912.89      541.92    169.71 o
   6   7  21     2739.55     2815.44    217.84 o
   7   7  21        8.53      -66.75    246.23 o
   8   7  21     5843.18     5782.61    404.30 o
   9   7  21      244.26       64.26    298.69 o
   0   8  21    13187.43    12898.21    410.49 o
   1   8  21      914.12     1142.49    146.31 o
   2   8  21     1454.20     1249.78    179.55 o
   3   8  21      371.29      398.17    145.77 o
   4   8  21     2796.39     2630.63    197.76 o
   5   8  21        5.24     -299.56    299.56 o
   6   8  21      431.50      333.02    211.86 o
   7   8  21       23.97     -256.30    256.30 o
   8   8  21       42.35      326.82    460.07 o
   1   9  21      106.56       38.94    208.08 o
   2   9  21     8536.27     8089.22    267.46 o
   3   9  21      995.64     1088.76    161.35 o
   4   9  21      563.49       99.34    252.61 o
   5   9  21       10.97       29.81    536.09 o
   6   9  21     4191.96     4042.08    251.56 o
   7   9  21      107.71     -174.58    289.59 o
   8   9  21      208.18       35.52    309.95 o
   0  10  21     1963.61     2001.69    271.45 o
   1  10  21       18.05      187.75    180.91 o
   2  10  21     1207.31     1096.08    244.24 o
   3  10  21       11.44       31.88    254.37 o
   4  10  21     1835.31     1537.39    250.59 o
   5  10  21      313.75      415.46    211.97 o
   6  10  21     1601.29     1843.31    221.09 o
   7  10  21      123.96      137.75    614.98 o
   1  11  21       49.21       24.21    236.12 o
   2  11  21      929.62      967.71    174.84 o
   3  11  21       26.52     -141.41    312.40 o
   4  11  21       34.54     -179.31    257.95 o
   5  11  21       48.71       22.64    421.38 o
   6  11  21      245.73      203.43    230.49 o
   0  12  21       95.51     -298.95    328.88 o
   1  12  21      774.01      551.98    378.15 o
   2  12  21       44.17     -170.38    244.22 o
   3  12  21      231.44      348.44    189.44 o
   4  12  21      593.65      606.30    301.82 o
   5  12  21       67.05      182.79    220.97 o
   6  12  21        9.76     -280.72    319.44 o
   1  13  21        3.48     -256.37    256.37 o
   2  13  21     2590.60     2470.26    234.86 o
   3  13  21       46.93     -285.40    293.12 o
   4  13  21        6.82     -304.51    304.51 o
   5  13  21       11.93       35.64    282.70 o
   0  14  21      110.26      -29.02    409.28 o
   1  14  21       34.64       27.88    260.72 o
   2  14  21       48.98        8.99    233.80 o
   3  14  21        7.91      -79.17    280.43 o
   0   0  22    25071.33    24588.51    469.14 o
   1   0  22    13969.92    15452.91    271.22 o
   2   0  22     2639.69     2751.15    151.43 o
   3   0  22    13588.73    14797.18    304.55 o
   4   0  22     5158.13     6022.07    613.02 o
   5   0  22      559.46      208.00    458.71 o
   6   0  22      990.82     1014.47    198.14 o
   7   0  22     3123.13     2725.28    232.60 o
   8   0  22     5289.05     5285.44    259.05 o
   9   0  22     1321.31     1416.90    326.16 o
  10   0  22      682.66      406.87    467.32 o
   1   1  22     8289.48     8326.49    214.42 o
   2   1  22    10654.55    10904.24    239.14 o
   3   1  22      243.54      444.15    203.28 o
   4   1  22      179.59      255.32    145.51 o
   5   1  22     4671.30     5154.98    282.78 o
   6   1  22      730.50     1012.99    160.90 o
   7   1  22     3588.72     3188.97    510.25 o
   8   1  22        0.34      258.24    198.63 o
   9   1  22     1078.57     1136.56    221.58 o
   0   2  22    39948.50    39334.85    613.93 o
   1   2  22    11724.50    11291.12    244.51 o
   2   2  22       51.52     -235.32    235.32 o
   3   2  22     9318.17     9272.72    545.46 o
   4   2  22     5499.95     5556.38    207.76 o
   5   2  22       73.25      253.74    165.35 o
   6   2  22      157.78      173.14    307.27 o
   7   2  22     2197.18     2091.85    195.94 o
   8   2  22     1667.65     1445.99    255.43 o
   9   2  22     1692.89     1746.03    221.29 o
   1   3  22    10394.63    10139.48    371.35 o
   2   3  22     9957.82     9544.17    445.10 o
   3   3  22     2252.70     2220.48    154.39 o
   4   3  22       57.87      302.75    145.37 o
   5   3  22     7851.99     7402.81    240.65 o
   6   3  22     3021.94     2913.95    265.85 o
   7   3  22      719.22      469.34    417.14 o
   8   3  22     3670.46     3829.83    243.27 o
   9   3  22       40.30        8.17    288.65 o
   0   4  22     2705.02     2656.72    226.41 o
   1   4  22       48.89      217.49    277.49 o
   2   4  22      358.52      359.27    123.63 o
   3   4  22     3050.04     2871.85    213.11 o
   4   4  22      265.74      392.25    163.68 o
   5   4  22       99.60     -176.14    205.02 o
   6   4  22      327.68       42.02    249.54 o
   7   4  22      371.07     -230.81    409.13 o
   8   4  22        5.15     -168.16    282.63 o
   9   4  22      698.73      687.46    455.23 o
   1   5  22      303.88       25.35    189.09 o
   2   5  22     8395.24     7887.59    242.67 o
   3   5  22      274.75      195.36    157.75 o
   4   5  22       73.92     -118.26    198.35 o
   5   5  22      410.08      235.99    154.74 o
   6   5  22     4908.65     4697.43    616.35 o
   7   5  22     1104.50     1227.60    186.36 o
   8   5  22      255.65      167.46    279.13 o
   9   5  22       65.04      -32.71    295.76 o
   0   6  22     7093.06     7471.41    329.48 o
   1   6  22      146.88      104.06    187.32 o
   2   6  22      228.84      104.95    155.57 o
   3   6  22      291.26      394.09    213.56 o
   4   6  22     4435.55     4229.85    213.20 o
   5   6  22      339.75     -155.49    229.70 o
   6   6  22      832.47      859.48    484.55 o
   7   6  22      183.12     -217.37    650.96 o
   8   6  22     2536.71     2080.73    340.21 o
   9   6  22      128.21      513.69    202.88 o
   1   7  22      147.00        0.37    201.30 o
   2   7  22     1275.11     1305.05    183.63 o
   3   7  22        3.16      -40.32    167.13 o
   4   7  22       36.91       27.94    217.04 o
   5   7  22       62.73      197.73    220.28 o
   6   7  22        4.13     -250.72    250.72 o
   7   7  22     1063.46     1097.77    212.91 o
   8   7  22        0.66       24.73    341.42 o
   0   8  22     2519.44     3046.96    270.24 o
   1   8  22     4195.88     4392.19    219.76 o
   2   8  22        2.13     -140.92    572.51 o
   3   8  22     1878.95     1659.16    318.60 o
   4   8  22     1744.38     1748.01    191.76 o
   5   8  22        2.41      -28.12    245.15 o
   6   8  22        2.50      330.04    233.81 o
   7   8  22     1127.53     1273.48    316.03 o
   8   8  22     2265.25     1748.38    258.07 o
   1   9  22     3735.28     4028.84    218.54 o
   2   9  22     5635.21     5933.18    244.84 o
   3   9  22       69.72      224.13    180.11 o
   4   9  22      929.99     1143.86    179.48 o
   5   9  22     1995.66     2033.77    280.67 o
   6   9  22     1943.56     1923.90    226.67 o
   7   9  22     1216.79      909.82    485.31 o
   0  10  22      218.38      -68.62    367.57 o
   1  10  22      854.70      843.27    178.80 o
   2  10  22      208.54       -1.43    248.54 o
   3  10  22     3946.74     3496.47    231.58 o
   4  10  22       42.10     -251.28    251.28 o
   5  10  22       72.25      384.09    172.82 o
   6  10  22      235.28      522.91    225.31 o
   7  10  22      331.13      576.49    210.35 o
   1  11  22     2547.57     2603.47    249.68 o
   2  11  22     2541.27     2354.83    207.66 o
   3  11  22       64.92       27.22    248.67 o
   4  11  22      431.13      238.83    272.67 o
   5  11  22     2757.84     2575.59    241.04 o
   6  11  22     1725.24     2202.37    232.56 o
   0  12  22     1653.79     1552.50    287.16 o
   1  12  22      416.43      242.28    267.93 o
   2  12  22        3.56      369.09    180.18 o
   3  12  22     2383.20     2497.12    239.94 o
   4  12  22     1076.52     1082.76    217.39 o
   5  12  22      380.38      392.92    253.62 o
   1  13  22     1644.90     1788.36    220.69 o
   2  13  22      747.93      687.55    498.00 o
   3  13  22       96.04      193.84    236.30 o
   4  13  22       32.47      152.40    270.64 o
   0  14  22      328.91      449.19    455.53 o
   1  14  22      311.54      330.70    305.75 o
   2  14  22      210.07       87.62    291.74 o
   3  14  22     1003.13      940.08    292.00 o
   1   1  23       75.09      212.12    197.09 o
   2   1  23    22039.35    21941.45    334.74 o
   3   1  23       57.98       92.13    170.89 o
   4   1  23       66.66      -80.73    178.71 o
   5   1  23      218.93      -49.40    204.04 o
   6   1  23     4069.50     4017.59    211.53 o
   7   1  23        0.26       71.34    221.72 o
   8   1  23      220.89      313.52    291.09 o
   9   1  23        8.52     -295.09    295.09 o
   0   2  23     2016.53     1681.88    226.41 o
   1   2  23        3.15      206.50    176.76 o
   2   2  23      192.05       72.02    138.10 o
   3   2  23      161.36      212.10    149.33 o
   4   2  23     2390.89     2408.45    214.62 o
   5   2  23        6.04      -29.27    210.99 o
   6   2  23     5202.23     4810.06    490.60 o
   7   2  23       18.86     -191.40    249.65 o
   8   2  23     2455.17     2195.23    227.09 o
   9   2  23       11.87       88.14    219.79 o
   1   3  23      292.27      176.23    148.77 o
   2   3  23     2711.37     2396.32    388.43 o
   3   3  23        2.96     -225.81    336.59 o
   4   3  23     1739.03     1818.21    164.50 o
   5   3  23      340.72      278.75    142.34 o
   6   3  23      142.64       10.98    225.59 o
   7   3  23        1.81      -48.39    270.99 o
   8   3  23     1702.62     1560.71    326.91 o
   9   3  23      390.60      539.71    242.57 o
   0   4  23    35819.30    34989.30    595.79 o
   1   4  23     3707.82     3447.29    177.12 o
   2   4  23     3191.12     2872.32    210.69 o
   3   4  23       11.24       46.30    126.85 o
   4   4  23    12823.20    12289.34    475.94 o
   5   4  23        4.31       78.37    163.76 o
   6   4  23     2242.17     1963.10    332.51 o
   7   4  23      114.50       63.80    207.51 o
   8   4  23     2412.88     2316.51    245.00 o
   9   4  23       15.11       34.85    286.71 o
   1   5  23      754.42      656.35    132.17 o
   2   5  23       13.20       64.62    151.02 o
   3   5  23        0.34      184.52    276.58 o
   4   5  23     4298.41     3747.06    209.13 o
   5   5  23       44.86     -169.55    244.09 o
   6   5  23      505.05      272.45    254.55 o
   7   5  23      469.62      545.54    296.69 o
   8   5  23     5922.87     5746.05    295.17 o
   9   5  23      209.22       46.46    296.11 o
   0   6  23     3332.21     3611.62    268.12 o
   1   6  23      307.99      168.52    204.34 o
   2   6  23      352.62      466.37    167.56 o
   3   6  23      620.92      318.83    171.89 o
   4   6  23      373.50      353.17    212.05 o
   5   6  23       58.37       29.51    347.32 o
   6   6  23     4712.34     4343.63    343.39 o
   7   6  23      539.22      580.85    249.08 o
   8   6  23      845.31      938.68    212.44 o
   1   7  23      308.20      256.97    166.35 o
   2   7  23    25612.31    24892.23    400.49 o
   3   7  23        0.88       46.39    211.66 o
   4   7  23     1006.97      985.30    244.85 o
   5   7  23      486.75      351.74    180.39 o
   6   7  23     2550.63     2826.52    224.08 o
   7   7  23      108.07       74.97    325.40 o
   8   7  23      154.11     -345.96    345.96 o
   0   8  23        8.96     -320.41    320.41 o
   1   8  23     1301.86     1192.88    167.96 o
   2   8  23      925.92     1073.14    224.44 o
   3   8  23      340.07       52.08    188.01 o
   4   8  23       13.29      -92.06    289.73 o
   5   8  23      413.54      595.74    271.45 o
   6   8  23     1130.11     1062.82    206.24 o
   7   8  23       42.11      -57.42    316.64 o
   8   8  23      213.59      187.06    331.94 o
   1   9  23      448.48      235.90    181.91 o
   2   9  23       22.34      -78.18    234.89 o
   3   9  23      304.22      238.75    312.86 o
   4   9  23     2525.62     2384.42    217.38 o
   5   9  23       16.94      -78.39    264.98 o
   6   9  23      419.31      716.85    333.87 o
   7   9  23      236.74      -13.47    366.81 o
   0  10  23     9081.96     9881.47    423.49 o
   1  10  23       62.29      298.78    307.87 o
   2  10  23       98.24      -78.55    240.20 o
   3  10  23      292.15      239.91    213.48 o
   4  10  23     4261.65     3949.45    465.21 o
   5  10  23        5.08      247.03    278.68 o
   6  10  23       16.14      297.04    224.82 o
   7  10  23      222.16     -320.60    320.60 o
   1  11  23      148.28      150.60    243.23 o
   2  11  23      162.21      157.04    256.53 o
   3  11  23       36.54     -209.06    253.97 o
   4  11  23        9.96      335.70    195.81 o
   5  11  23      435.89      313.82    210.00 o
   6  11  23      249.10      262.03    713.53 o
   0  12  23      796.71      820.69    282.03 o
   1  12  23       24.92      187.29    255.13 o
   2  12  23        4.00     -145.19    260.29 o
   3  12  23       84.18      -13.16    277.03 o
   4  12  23      575.68      696.09    211.06 o
   5  12  23       24.77     -107.53    271.90 o
   1  13  23        2.46      -71.55    271.74 o
   2  13  23      488.56      158.12    287.58 o
   3  13  23      177.82      309.39    205.04 o
   4  13  23      375.84       92.20    320.95 o
   0  14  23      878.35     1771.95    306.81 o
   1  14  23        0.28      166.81    285.86 o
   2  14  23      186.44      -24.81    297.41 o
   0   0  24    38812.86    40213.27    635.09 o
   1   0  24     2908.28     3022.13    233.06 o
   2   0  24      102.36       93.83    142.85 o
   3   0  24    13829.42    14014.19    291.65 o
   4   0  24     6490.06     6553.81    229.60 o
   5   0  24      234.99      408.47    152.86 o
   6   0  24        6.77     -221.52    221.52 o
   7   0  24     2127.60     2272.21    207.26 o
   8   0  24     2096.59     2338.21    223.80 o
   9   0  24     2789.69     2343.36    260.57 o
   1   1  24    12064.54    12454.79    501.33 o
   2   1  24      136.29      159.32    152.12 o
   3   1  24      103.44      -90.12    212.35 o
   4   1  24       15.64       55.97    161.04 o
   5   1  24     7332.11     7496.53    501.93 o
   6   1  24     1065.26     1050.37    179.84 o
   7   1  24     2783.42     2405.00    207.19 o
   8   1  24     1144.98     1071.36    216.88 o
   9   1  24       59.05     -199.62    298.22 o
   0   2  24      852.04      852.42    198.90 o
   1   2  24     4429.45     4076.96    183.23 o
   2   2  24       14.10       -8.94    172.90 o
   3   2  24     6080.86     5847.83    220.15 o
   4   2  24      440.91      358.07    418.81 o
   5   2  24      587.09      736.92    333.26 o
   6   2  24     2489.48     2426.40    200.37 o
   7   2  24     1475.39     1677.41    198.83 o
   8   2  24     1058.75      729.40    714.13 o
   9   2  24     1157.04     1061.24    227.79 o
   1   3  24     8227.66     7298.14    223.74 o
   2   3  24    20223.02    19034.08    333.71 o
   3   3  24     1284.80     1167.26    302.88 o
   4   3  24        9.01      121.97    157.01 o
   5   3  24     3823.47     3875.87    210.59 o
   6   3  24     3192.21     2870.76    215.08 o
   7   3  24      608.97      648.28    184.63 o
   8   3  24      218.46      224.72    264.99 o
   9   3  24      193.55      -87.41    292.90 o
   0   4  24      533.50     -123.93    318.60 o
   1   4  24      193.23      208.12    146.02 o
   2   4  24     1031.00      801.33    155.89 o
   3   4  24      264.37      406.78    144.40 o
   4   4  24      477.99      405.13    175.08 o
   5   4  24       50.20       83.56    208.16 o
   6   4  24       10.27     -289.43    289.43 o
   7   4  24      326.22      210.53    244.71 o
   8   4  24        4.96      170.43    214.45 o
   9   4  24      721.22      989.14    221.16 o
   1   5  24       20.01      -87.81    186.73 o
   2   5  24     1628.18     1550.80    163.63 o
   3   5  24       20.66      320.70    286.11 o
   4   5  24      718.05      806.76    152.18 o
   5   5  24      240.91      -39.24    226.51 o
   6   5  24     1701.38     1487.10    203.43 o
   7   5  24      733.26      870.60    181.31 o
   8   5  24      195.70     -176.10    414.42 o
   0   6  24     8009.37     8189.62    354.57 o
   1   6  24      107.48      103.96    185.49 o
   2   6  24      176.11      450.81    234.11 o
   3   6  24       10.93     -101.80    200.15 o
   4   6  24     5924.69     5768.84    247.19 o
   5   6  24       43.63      -56.86    225.73 o
   6   6  24     1066.18      910.46    224.74 o
   7   6  24       30.24      480.92    201.55 o
   8   6  24     1340.34     1358.74    224.13 o
   1   7  24      542.68      461.01    153.55 o
   2   7  24       87.22      -74.63    179.49 o
   3   7  24       44.54      121.43    213.14 o
   4   7  24        2.11     -245.86    245.86 o
   5   7  24     1005.52      924.50    186.60 o
   6   7  24      170.95       70.87    259.01 o
   7   7  24      543.79      309.31    448.13 o
   8   7  24       60.54      278.15    311.16 o
   0   8  24     1323.39     1302.52    260.87 o
   1   8  24      618.62      461.09    188.99 o
   2   8  24       69.42     -234.68    234.68 o
   3   8  24     1966.35     1947.56    256.79 o
   4   8  24     2372.00     2254.33    201.97 o
   5   8  24        0.33      484.52    281.57 o
   6   8  24      108.16       11.09    264.54 o
   7   8  24      429.85      -30.34    442.69 o
   1   9  24     2188.89     2355.02    197.28 o
   2   9  24     2710.34     2700.61    205.24 o
   3   9  24      167.07       -3.51    302.13 o
   4   9  24      220.25      281.67    214.91 o
   5   9  24     1383.14     1372.82    203.38 o
   6   9  24     1719.64     1784.08    227.44 o
   7   9  24       89.12     -126.26    306.66 o
   0  10  24       30.91      287.77    337.64 o
   1  10  24      936.16      943.15    184.99 o
   2  10  24       49.54        6.39    333.11 o
   3  10  24     1416.30     1848.17    481.08 o
   4  10  24       10.60      244.10    215.61 o
   5  10  24      397.16      365.16    286.22 o
   6  10  24       21.48      312.69    228.93 o
   1  11  24     2045.05     2157.84    257.24 o
   2  11  24     2962.06     2899.34    345.20 o
   3  11  24      137.77        5.55    265.62 o
   4  11  24        0.28       38.62    282.03 o
   5  11  24     1290.83     1427.84    223.99 o
   6  11  24      878.34     1268.06    318.30 o
   0  12  24     1073.71      245.45    414.12 o
   1  12  24      671.13      780.39    499.67 o
   2  12  24       18.42     -222.03    394.32 o
   3  12  24     1131.85     1632.30    331.15 o
   4  12  24      540.98      545.58    232.11 o
   5  12  24      106.94     -390.94    509.49 o
   1  13  24     1236.39     1048.16    228.88 o
   2  13  24       13.26      262.26    960.79 o
   3  13  24       20.26      -42.32    444.80 o
   0  14  24     2117.97     1983.85    359.71 o
   1  14  24      241.91      328.19    248.67 o
   1   1  25     4603.96     5173.86    299.26 o
   2   1  25     5250.42     5386.94    205.30 o
   3   1  25     1232.74     1260.30    158.13 o
   4   1  25     1704.81     1860.17    174.82 o
   5   1  25        9.60      143.56    170.94 o
   6   1  25     1972.70     2169.93    236.23 o
   7   1  25       14.89     -257.76    257.76 o
   8   1  25     1007.00      780.29    222.82 o
   9   1  25      190.79      -47.21    325.06 o
   0   2  25    16007.52    17047.88    444.35 o
   1   2  25      469.51      433.79    190.28 o
   2   2  25      834.40      723.37    147.87 o
   3   2  25       22.29       35.02    415.63 o
   4   2  25     6453.55     6608.82    243.45 o
   5   2  25       88.13     -268.87    672.87 o
   6   2  25      123.23     -168.85    242.36 o
   7   2  25        0.20     -185.18    230.98 o
   8   2  25     1354.83     1375.21    216.21 o
   9   2  25      231.53     -112.12    295.26 o
   1   3  25      302.76      352.78    164.44 o
   2   3  25     7136.04     6681.29    425.61 o
   3   3  25      112.87       -0.10    191.04 o
   4   3  25     1171.85     1518.33    345.96 o
   5   3  25      531.00      647.21    312.25 o
   6   3  25      905.35      761.54    194.68 o
   7   3  25      283.15       11.02    273.86 o
   8   3  25     1269.64     1267.79    213.53 o
   9   3  25       21.41     -315.21    315.21 o
   0   4  25       12.21      -38.09    243.94 o
   1   4  25     2672.91     2724.77    174.08 o
   2   4  25      432.13      184.96    220.77 o
   3   4  25     1428.68     1493.75    228.98 o
   4   4  25     1033.57     1217.94    173.76 o
   5   4  25      149.85      238.60    221.18 o
   6   4  25     6848.66     6276.76    424.10 o
   7   4  25     1112.98     1229.40    203.20 o
   8   4  25     2136.80     1785.70    250.14 o
   1   5  25     2191.98     2238.03    176.54 o
   2   5  25    17838.63    17089.18    353.69 o
   3   5  25        1.28       84.85    190.23 o
   4   5  25     3688.11     3226.40    206.68 o
   5   5  25       31.29      271.93    238.04 o
   6   5  25     2058.61     2338.09    218.44 o
   7   5  25      674.19      924.93    199.69 o
   8   5  25      456.71       94.73    685.11 o
   0   6  25     7720.19     8183.58    378.75 o
   1   6  25     1025.13     1317.17    164.47 o
   2   6  25      723.18      821.34    159.88 o
   3   6  25      319.23      256.85    191.81 o
   4   6  25     5716.72     4979.92    253.67 o
   5   6  25       24.22     -241.47    241.47 o
   6   6  25     2577.81     2805.58    354.72 o
   7   6  25      166.15       40.45    318.00 o
   8   6  25       17.37     -217.57    244.60 o
   1   7  25     3229.44     3339.55    206.44 o
   2   7  25       30.06       47.47    213.27 o
   3   7  25      813.89      936.82    359.71 o
   4   7  25     2609.48     2576.07    214.79 o
   5   7  25     1985.81     1833.14    210.64 o
   6   7  25     1341.98     1294.60    217.78 o
   7   7  25        3.39       62.15    279.30 o
   8   7  25     2984.22     3263.15    269.07 o
   0   8  25    21297.79    20077.31    564.05 o
   1   8  25        1.87      137.73    501.33 o
   2   8  25      987.88      829.01    185.31 o
   3   8  25       80.30     -264.17    264.17 o
   4   8  25     2810.95     2640.18    230.32 o
   5   8  25      100.72       51.46    419.11 o
   6   8  25     1060.77     1010.06    205.00 o
   7   8  25      241.68      -30.71    256.12 o
   1   9  25      554.01      523.07    205.85 o
   2   9  25     3026.38     3395.98    322.98 o
   3   9  25      103.67      255.83    184.03 o
   4   9  25      256.44      573.33    185.71 o
   5   9  25      221.67        0.00    272.08 o
   6   9  25      380.42      356.86    256.68 o
   7   9  25      528.84      669.92    323.89 o
   0  10  25     1502.04     2011.36    312.25 o
   1  10  25      515.40      505.54    538.06 o
   2  10  25       33.39     -455.03    502.69 o
   3  10  25      930.41      975.34    191.16 o
   4  10  25      963.87     1601.13    548.48 o
   5  10  25      172.66      471.11    325.55 o
   6  10  25      858.92     1128.60    226.11 o
   1  11  25      178.32     -143.94    309.38 o
   2  11  25      561.22      538.51    263.44 o
   3  11  25       17.91      -35.74    258.61 o
   4  11  25        0.14       88.61    278.05 o
   5  11  25      187.92      129.36    284.45 o
   0  12  25      163.13     -142.98    403.54 o
   1  12  25        0.45      164.48    276.27 o
   2  12  25       63.78      197.29    230.46 o
   3  12  25        0.41       36.23    278.55 o
   4  12  25      500.02      335.17    221.22 o
   1  13  25       47.74       79.01    268.12 o
   2  13  25     2059.13     2113.57    243.61 o
   3  13  25       22.39     -302.37    304.04 o
   0   0  26     4738.68     4990.31    276.89 o
   1   0  26      269.34      259.06    135.95 o
   2   0  26      364.24      343.45    143.17 o
   3   0  26     1138.52     1228.56    185.90 o
   4   0  26     2715.30     3063.95    189.79 o
   5   0  26     3036.46     3364.69    433.62 o
   6   0  26     1857.58     1681.33    207.11 o
   7   0  26      799.33      625.50    433.01 o
   8   0  26      663.90      595.13    243.39 o
   9   0  26     3515.04     2880.01    581.58 o
   1   1  26     9305.64     9459.48    252.72 o
   2   1  26     8316.01     8703.78    379.21 o
   3   1  26      521.57      176.22    201.01 o
   4   1  26      672.76      763.61    418.66 o
   5   1  26     5497.11     5857.80    238.55 o
   6   1  26      871.75     1018.69    178.99 o
   7   1  26      817.57      830.79    219.91 o
   8   1  26       29.90       55.20    289.94 o
   9   1  26      422.10     -168.69    310.31 o
   0   2  26     3971.32     3800.84    264.80 o
   1   2  26     2863.05     2965.45    189.23 o
   2   2  26        2.01      -62.15    200.98 o
   3   2  26     5145.88     5082.83    216.28 o
   4   2  26     5316.05     5419.28    225.54 o
   5   2  26      885.89        7.52    339.61 o
   6   2  26      128.35      160.22    234.57 o
   7   2  26     1385.97     1351.82    209.25 o
   8   2  26      506.02      477.62    244.65 o
   1   3  26      163.04      307.24    129.98 o
   2   3  26     2379.28     2649.15    173.97 o
   3   3  26      138.79     -242.68    391.90 o
   4   3  26      477.66      565.35    159.84 o
   5   3  26       38.60     -112.84    223.49 o
   6   3  26     2744.09     3199.27    227.84 o
   7   3  26     2988.03     2778.37    236.05 o
   8   3  26     1422.91     1495.90    290.34 o
   0   4  26    11366.81     9821.92    403.24 o
   1   4  26     1344.86     1223.30    165.42 o
   2   4  26       33.67      -55.99    292.15 o
   3   4  26     2293.93     2072.59    416.84 o
   4   4  26     1315.07     1106.23    179.11 o
   5   4  26       91.44      -31.30    233.00 o
   6   4  26        5.69     -265.68    265.68 o
   7   4  26      232.69      624.64    471.10 o
   8   4  26      270.54       96.63    369.08 o
   1   5  26      649.70      725.50    407.02 o
   2   5  26     5063.78     4557.08    229.49 o
   3   5  26      291.07      371.08    151.25 o
   4   5  26       11.60     -232.43    232.43 o
   5   5  26      985.47      782.51    188.17 o
   6   5  26     1639.51     1801.83    215.39 o
   7   5  26      146.17     -340.52    340.52 o
   8   5  26       24.62      186.25    246.86 o
   0   6  26     3837.44     3613.13    297.74 o
   1   6  26      594.87      644.02    160.37 o
   2   6  26       13.46       48.43    240.01 o
   3   6  26      342.01      501.68    337.49 o
   4   6  26     2107.71     2045.20    207.20 o
   5   6  26      428.26      333.34    347.02 o
   6   6  26     1522.74     1612.11    224.98 o
   7   6  26      439.53      787.92    510.55 o
   8   6  26     1587.40     1657.61    241.80 o
   1   7  26      385.57      542.26    434.98 o
   2   7  26      147.19      300.05    162.44 o
   3   7  26       33.82      401.91    153.55 o
   4   7  26       40.32      121.74    195.48 o
   5   7  26     1423.67     1263.01    203.93 o
   6   7  26      211.16      251.76    269.37 o
   7   7  26       50.49      -32.69    231.32 o
   0   8  26     5253.70     4725.21    375.13 o
   1   8  26      292.59      330.72    265.40 o
   2   8  26      115.17     -104.84    259.50 o
   3   8  26      753.16      761.20    185.41 o
   4   8  26     1966.39     2002.85    291.70 o
   5   8  26     1694.79     1548.04    221.15 o
   6   8  26     1246.23     1663.76    447.22 o
   7   8  26       16.52     -323.76    323.76 o
   1   9  26     1719.75     2016.66    205.15 o
   2   9  26     3068.74     3137.71    227.23 o
   3   9  26      894.35      601.70    514.33 o
   4   9  26       16.15      317.35    210.57 o
   5   9  26     1059.72      965.39    221.92 o
   6   9  26      600.84      675.73    217.02 o
   0  10  26      620.61      526.87    263.59 o
   1  10  26     1131.73      999.89    203.89 o
   2  10  26       18.97     -266.77    266.77 o
   3  10  26     1887.50     2170.88    235.00 o
   4  10  26      375.54      350.08    230.28 o
   5  10  26      289.79      260.56    445.41 o
   6  10  26      350.21      357.84    218.23 o
   1  11  26      790.04      945.60    201.46 o
   2  11  26      356.29      855.76    243.79 o
   3  11  26      291.77      778.31    189.93 o
   4  11  26      399.68      138.87    293.88 o
   5  11  26      446.15      124.12    431.80 o
   0  12  26     2278.80     1924.00    338.85 o
   1  12  26      871.78     1016.99    212.40 o
   2  12  26        0.93      307.84    335.68 o
   3  12  26     1617.92     1711.50    242.99 o
   4  12  26     1135.13     1317.54    472.16 o
   1  13  26      611.72      800.71    248.62 o
   2  13  26      284.80      230.40    309.86 o
   1   1  27      495.89      860.06    268.12 o
   2   1  27     8524.20     8815.75    570.10 o
   3   1  27     1340.91     1270.78    171.74 o
   4   1  27       23.41       -6.40    170.83 o
   5   1  27      536.32      322.00    194.99 o
   6   1  27     1354.52     1286.12    200.11 o
   7   1  27      881.87     1071.98    317.09 o
   8   1  27        1.37      306.35    197.74 o
   0   2  27        7.18     -192.25    313.76 o
   1   2  27     1041.29      930.36    179.55 o
   2   2  27      780.45     1177.40    148.74 o
   3   2  27     1786.48     1883.36    323.89 o
   4   2  27      903.72     1146.12    167.95 o
   5   2  27      299.05      397.27    200.37 o
   6   2  27     2842.53     2892.38    225.33 o
   7   2  27      554.55      711.12    206.88 o
   8   2  27     1777.83     1815.80    239.93 o
   1   3  27     2738.69     2762.92    195.88 o
   2   3  27     1795.14     1976.48    178.88 o
   3   3  27      423.51      601.82    308.63 o
   4   3  27     1532.24     1571.50    170.86 o
   5   3  27     2170.46     1905.12    201.90 o
   6   3  27       73.18     -205.03    284.29 o
   7   3  27        1.86      215.48    208.04 o
   8   3  27     1500.02     1738.76    241.03 o
   0   4  27    38893.26    36305.12    691.91 o
   1   4  27     2407.92     2323.95    185.21 o
   2   4  27     1009.00      964.19    165.16 o
   3   4  27       73.24     -219.72    219.72 o
   4   4  27    11429.01    10535.82    311.82 o
   5   4  27     1515.19     1313.79    300.16 o
   6   4  27     1156.35     1234.09    290.34 o
   7   4  27       12.20      -33.02    282.30 o
   8   4  27      501.04      592.33    211.44 o
   1   5  27     5006.89     4935.42    221.76 o
   2   5  27      296.35      177.37    186.90 o
   3   5  27      493.57      365.71    200.23 o
   4   5  27     2215.36     2360.98    198.34 o
   5   5  27     1447.50     1558.68    199.91 o
   6   5  27      694.35      407.52    571.15 o
   7   5  27       58.92      297.56    361.22 o
   8   5  27     4297.17     4388.35    297.28 o
   0   6  27     2578.58     1794.02    288.37 o
   1   6  27     1092.09      964.70    172.81 o
   2   6  27      448.25      552.81    242.73 o
   3   6  27     1473.45     1688.82    196.78 o
   4   6  27       62.24      456.28    330.09 o
   5   6  27        1.02     -214.97    214.97 o
   6   6  27     2009.62     1700.19    234.67 o
   7   6  27     1079.13     1249.64    374.67 o
   1   7  27       58.77     -173.62    229.11 o
   2   7  27    13384.34    13463.73    428.93 o
   3   7  27      457.78      938.18    178.97 o
   4   7  27      655.26      507.19    253.76 o
   5   7  27        3.25      148.64    216.80 o
   6   7  27     3501.16     3713.08    274.32 o
   7   7  27     1643.59     1848.45    318.45 o
   0   8  27      619.76      517.20    259.96 o
   1   8  27     2202.02     2140.58    202.15 o
   2   8  27      635.85      753.82    182.76 o
   3   8  27      920.45     1102.29    255.12 o
   4   8  27       57.39      116.35    262.86 o
   5   8  27        3.18       58.25    229.95 o
   6   8  27     2239.33     2057.97    240.45 o
   1   9  27     1179.78     1318.07    194.33 o
   2   9  27       14.49      168.88    246.61 o
   3   9  27      333.42      -42.93    287.35 o
   4   9  27      306.63      298.43    227.63 o
   5   9  27      660.78       91.71    312.25 o
   6   9  27      151.87      376.08    309.39 o
   0  10  27     4361.67     4490.95    362.43 o
   1  10  27       12.46     -116.41    336.44 o
   2  10  27       77.00      -26.25    383.74 o
   3  10  27      100.49     -198.29    281.69 o
   4  10  27     1488.08     1335.99    387.82 o
   5  10  27      566.62      816.39    262.53 o
   1  11  27      288.64      311.12    287.39 o
   2  11  27      117.29     -105.23    282.92 o
   3  11  27       49.65      192.80    274.63 o
   4  11  27       66.01      -41.09    300.81 o
   0  12  27      847.08      507.52    305.00 o
   1  12  27      920.39      779.09    263.28 o
   2  12  27        9.70     -349.39    358.20 o
   3  12  27       43.46      -76.96    306.97 o
   0   0  28    43014.70    43816.73    768.69 o
   1   0  28    24228.13    25806.81    411.85 o
   2   0  28       64.57      339.58    141.63 o
   3   0  28    10434.38    11202.50    394.78 o
   4   0  28    11976.42    11896.57    618.76 o
   5   0  28      204.60      289.54    205.46 o
   6   0  28      281.85      242.68    205.18 o
   7   0  28     2039.03     1846.61    481.38 o
   8   0  28     1715.67     1676.32    325.55 o
   1   1  28      102.21      239.47    281.72 o
   2   1  28      650.86      836.24    158.24 o
   3   1  28      199.67      409.22    181.28 o
   4   1  28     1736.12     2027.36    180.16 o
   5   1  28      227.82       79.41    247.29 o
   6   1  28      173.05       43.54    283.54 o
   7   1  28     2710.51     2528.27    246.77 o
   8   1  28     1305.64     1114.50    468.68 o
   0   2  28      455.89      260.26    336.74 o
   1   2  28      345.33      443.77    140.92 o
   2   2  28      286.47      541.12    165.65 o
   3   2  28     1597.54     1791.55    256.03 o
   4   2  28       16.36     -196.24    226.52 o
   5   2  28     3790.71     4033.65    351.40 o
   6   2  28     1833.09     1804.52    214.70 o
   7   2  28       68.46     -279.97    607.13 o
   8   2  28     1135.07     1343.15    230.13 o
   1   3  28     2673.62     2752.04    188.65 o
   2   3  28    11253.83    11054.35    757.81 o
   3   3  28     1602.18     1579.40    181.84 o
   4   3  28      112.32      142.65    193.18 o
   5   3  28     3929.85     3877.01    233.58 o
   6   3  28     3158.43     2655.02    232.79 o
   7   3  28        2.57      329.57    224.08 o
   8   3  28        3.36       91.26    529.14 o
   0   4  28     1815.71     1568.82    295.93 o
   1   4  28      585.59      379.14    188.16 o
   2   4  28       34.09      174.66    166.84 o
   3   4  28       57.02     -190.97    235.93 o
   4   4  28       25.18     -241.80    241.80 o
   5   4  28      287.31      480.52    440.42 o
   6   4  28      656.06      484.99    195.52 o
   7   4  28      138.99      430.70    190.04 o
   8   4  28       76.40      -81.10    303.95 o
   1   5  28        8.49       55.64    219.35 o
   2   5  28      912.76     1017.16    173.00 o
   3   5  28      341.01      284.88    168.78 o
   4   5  28       13.75     -256.17    256.17 o
   5   5  28      167.43       29.80    209.58 o
   6   5  28      495.07      453.96    230.77 o
   7   5  28      999.33     1178.09    219.03 o
   0   6  28     2062.29     1616.89    284.14 o
   1   6  28       46.22      282.33    166.12 o
   2   6  28        0.58     -229.79    229.79 o
   3   6  28       79.67      -21.88    217.89 o
   4   6  28     1331.81     1430.48    200.12 o
   5   6  28      443.46      847.65    189.98 o
   6   6  28       73.68      173.74    220.83 o
   7   6  28       80.47      399.16    285.20 o
   1   7  28      914.95      604.46    184.74 o
   2   7  28       82.76      -33.76    256.69 o
   3   7  28      125.82      152.58    225.77 o
   4   7  28       85.55      264.74    180.47 o
   5   7  28      114.46      100.56    489.84 o
   6   7  28      159.10     -137.89    264.98 o
   7   7  28      167.05       94.85    422.13 o
   0   8  28     3304.70     3520.03    337.34 o
   1   8  28     3554.77     3424.16    238.03 o
   2   8  28        2.70     -128.99    242.17 o
   3   8  28     1837.23     2138.89    210.23 o
   4   8  28     1935.14     1637.47    224.86 o
   5   8  28      325.68      717.01    280.06 o
   6   8  28        9.23      166.76    229.02 o
   1   9  28       20.87       31.26    261.87 o
   2   9  28      635.17      647.99    236.99 o
   3   9  28      566.14      549.45    190.05 o
   4   9  28      480.66      243.52    310.53 o
   5   9  28      230.16     -153.70    292.03 o
   0  10  28      246.10     -444.05    444.05 o
   1  10  28      480.48      853.45    190.08 o
   2  10  28       15.93      -67.49    365.91 o
   3  10  28     1231.17     1167.75    320.41 o
   4  10  28      191.04      514.24    190.17 o
   5  10  28      129.84     -179.37    374.82 o
   1  11  28     2960.87     2716.64    266.46 o
   2  11  28     3797.47     3965.08    367.27 o
   3  11  28      882.92      962.18    434.98 o
   4  11  28       65.46       23.11    331.15 o
   0  12  28       13.87      -91.59    419.56 o
   1  12  28       57.84      210.94    645.06 o
   2  12  28      144.92       61.91    298.79 o
   1   1  29      247.28      159.98    321.62 o
   2   1  29     1967.67     2307.27    186.84 o
   3   1  29     1302.20     1510.77    317.85 o
   4   1  29       90.93      159.80    242.71 o
   5   1  29      377.89      601.13    242.43 o
   6   1  29     2324.39     2322.99    249.23 o
   7   1  29      523.32      636.24    202.53 o
   8   1  29     1271.25     1149.30    248.84 o
   0   2  29     9656.29     9898.40    394.47 o
   1   2  29      306.58      368.90    325.55 o
   2   2  29       84.83      113.96    223.21 o
   3   2  29       22.45     -239.26    239.26 o
   4   2  29     1491.98     1655.58    277.34 o
   5   2  29     2454.99     2100.30    218.65 o
   6   2  29      148.52      126.03    215.64 o
   7   2  29       60.67      334.33    237.73 o
   8   2  29     1059.12     1523.21    416.39 o
   1   3  29      390.49       53.21    231.12 o
   2   3  29     2779.94     3348.65    211.07 o
   3   3  29       34.67     -237.79    237.79 o
   4   3  29      836.12      805.14    187.87 o
   5   3  29       66.43      219.07    240.20 o
   6   3  29      289.14      495.45    199.32 o
   7   3  29       96.53      437.52    233.96 o
   0   4  29       38.76      269.03    214.62 o
   1   4  29     5412.45     5584.80    237.09 o
   2   4  29      345.71      139.95    248.89 o
   3   4  29     4274.31     3795.86    231.37 o
   4   4  29      622.97      986.23    260.11 o
   5   4  29     1266.62     1231.44    215.65 o
   6   4  29     3671.55     3725.09    255.72 o
   7   4  29     1605.61     1758.67    251.19 o
   1   5  29      140.80      356.45    166.10 o
   2   5  29     6460.79     5944.07    375.88 o
   3   5  29     1147.09     1250.18    200.14 o
   4   5  29      204.24      288.10    211.32 o
   5   5  29       25.91     -147.50    268.85 o
   6   5  29      515.93      254.01    419.86 o
   7   5  29     2074.70     2404.61    259.08 o
   0   6  29     8845.52     9638.44    439.51 o
   1   6  29      121.29       96.55    243.44 o
   2   6  29      906.65     1015.64    212.50 o
   3   6  29      687.63      401.24    205.70 o
   4   6  29      941.42     1101.38    199.17 o
   5   6  29     1085.41     1113.75    204.46 o
   6   6  29     1853.84     1741.88    279.91 o
   7   6  29       37.65      191.93    306.28 o
   1   7  29     4587.68     4706.43    472.31 o
   2   7  29       85.81     -226.64    281.57 o
   3   7  29     1924.86     1944.32    205.21 o
   4   7  29     1698.43     1490.26    206.27 o
   5   7  29     2514.01     2584.38    511.00 o
   6   7  29      655.08      681.96    253.76 o
   0   8  29     4494.61     4589.79    374.22 o
   1   8  29        0.14     -251.33    251.33 o
   2   8  29      177.40      338.28    200.93 o
   3   8  29      511.64      449.37    454.48 o
   4   8  29      935.73      877.00    216.82 o
   5   8  29      541.34      158.08    259.66 o
   6   8  29      477.72     -176.65    331.78 o
   1   9  29       34.33      -68.25    265.42 o
   2   9  29     1956.11     2150.09    461.58 o
   3   9  29      116.31      405.35    197.15 o
   4   9  29      264.98      437.85    215.20 o
   5   9  29      121.29      236.93    244.51 o
   0  10  29      529.91     -141.16    431.96 o
   1  10  29     1049.40      786.98    249.08 o
   2  10  29      412.64      692.67    242.43 o
   3  10  29     1028.44     1403.85    220.58 o
   4  10  29      511.80      511.44    252.28 o
   1  11  29        2.63      406.73    224.00 o
   2  11  29      105.84      318.75    281.43 o
   3  11  29        4.40     -299.11    299.11 o
   0  12  29      286.94      313.16    403.24 o
   1  12  29      107.46      152.65    297.36 o
   0   0  30      647.70      724.56    251.50 o
   1   0  30      234.99       80.78    193.50 o
   2   0  30     1298.59     1470.42    192.25 o
   3   0  30      425.99      502.39    173.73 o
   4   0  30       41.68       74.35    229.88 o
   5   0  30     5641.79     6282.65    270.17 o
   6   0  30     4232.86     4048.10    259.37 o
   7   0  30      193.22      163.37    310.72 o
   1   1  30     6204.64     6465.83    246.98 o
   2   1  30     3834.79     4048.85    229.99 o
   3   1  30     1081.85     1398.04    279.61 o
   4   1  30      337.08      287.52    204.16 o
   5   1  30     3102.94     3658.87    600.17 o
   6   1  30      790.52      838.01    391.00 o
   7   1  30      435.07      292.98    252.71 o
   0   2  30     6816.11     6818.19    362.43 o
   1   2  30     2062.80     2094.74    323.74 o
   2   2  30      369.16      474.66    175.24 o
   3   2  30     2856.21     3409.39    219.93 o
   4   2  30      890.28      745.30    272.65 o
   5   2  30       70.77     -276.10    276.10 o
   6   2  30     1206.28     1632.55    294.27 o
   7   2  30     1158.89     1213.67    248.17 o
   1   3  30       84.22       96.48    215.25 o
   2   3  30      187.18        1.89    243.13 o
   3   3  30     1655.02     1477.94    203.62 o
   4   3  30     1750.57     2323.21    201.93 o
   5   3  30       19.68       61.99    282.63 o
   6   3  30      807.37      687.31    253.81 o
   7   3  30     4142.96     3713.75    647.93 o
   0   4  30     2028.06     2077.56    287.16 o
   1   4  30     1198.49     1346.02    315.12 o
   2   4  30       97.25      132.56    235.19 o
   3   4  30      960.75      793.89    186.28 o
   4   4  30     1127.78     1072.71    192.73 o
   5   4  30       18.01       21.29    374.07 o
   6   4  30      276.86      285.65    235.49 o
   7   4  30      190.99      340.61    305.76 o
   1   5  30      224.19      277.28    317.24 o
   2   5  30     3068.46     3383.56    220.80 o
   3   5  30      929.19     1000.12    204.84 o
   4   5  30      125.69      352.76    205.39 o
   5   5  30      417.97      247.22    276.97 o
   6   5  30      866.20      530.27    265.39 o
   7   5  30      887.30      506.51    274.81 o
   0   6  30     1314.86     1321.86    279.30 o
   1   6  30     2904.04     3027.04    229.99 o
   2   6  30      214.08      422.70    178.47 o
   3   6  30     1154.88     1132.41    197.56 o
   4   6  30     1084.77     1511.87    396.59 o
   5   6  30     1737.70     1506.72    232.32 o
   6   6  30      147.10      422.74    234.50 o
   1   7  30      345.81      576.66    189.57 o
   2   7  30       15.16      -72.63    303.03 o
   3   7  30       33.27      217.35    229.18 o
   4   7  30       20.00     -279.70    279.70 o
   5   7  30      383.73      254.97    320.11 o
   6   7  30       22.48       31.45    282.92 o
   0   8  30      753.45      -26.60    449.79 o
   1   8  30      133.86      433.47    180.59 o
   2   8  30       12.19     -283.80    283.80 o
   3   8  30       16.54     -271.03    276.95 o
   4   8  30      123.73      -90.81    278.11 o
   5   8  30     1419.73     1299.68    236.86 o
   1   9  30     1881.16     1423.17    235.86 o
   2   9  30     1970.09     1807.40    234.10 o
   3   9  30     1546.34     1711.89    375.73 o
   4   9  30      182.64      152.17    298.37 o
   5   9  30      951.25     1125.68    314.97 o
   0  10  30     1254.16     1159.84    315.88 o
   1  10  30      880.45     1157.81    212.40 o
   2  10  30       72.44      -64.29    306.48 o
   3  10  30     1312.50     1173.68    240.56 o
   4  10  30      240.50      505.04    206.60 o
   1  11  30       37.26       81.09    240.38 o
   2  11  30        1.03      -52.03    297.74 o
   1   1  31     1384.34     1447.42    182.73 o
   2   1  31     1407.62     1724.25    191.97 o
   3   1  31     4613.00     5421.36    256.52 o
   4   1  31       17.39      -29.82    290.49 o
   5   1  31        6.60     -287.35    309.53 o
   6   1  31      450.06     -144.37    529.44 o
   7   1  31     2061.73     2200.57    258.09 o
   0   2  31        0.55      379.06    230.94 o
   1   2  31     2418.16     2474.68    204.60 o
   2   2  31      450.89      820.86    159.12 o
   3   2  31     3045.68     3184.75    411.40 o
   4   2  31      155.37      694.29    160.83 o
   5   2  31     1292.32     1404.42    216.17 o
   6   2  31      682.49      836.33    346.26 o
   7   2  31      739.53      561.19    233.59 o
   1   3  31     3968.25     3969.05    237.66 o
   2   3  31     1061.22     1377.79    180.83 o
   3   3  31      648.23      758.58    247.87 o
   4   3  31     1236.70     1168.79    202.22 o
   5   3  31      476.99      885.65    230.64 o
   6   3  31       16.03      176.81    287.24 o
   7   3  31      146.58      136.16    246.99 o
   0   4  31     4065.58     4463.14    348.53 o
   1   4  31      110.85      -84.30    228.17 o
   2   4  31       17.03      114.98    218.09 o
   3   4  31      107.19      338.87    370.44 o
   4   4  31     1188.40     1435.88    200.93 o
   5   4  31     2570.13     2723.75    428.78 o
   6   4  31      343.38      401.63    236.58 o
   7   4  31        9.21     -213.61    371.35 o
   1   5  31     1789.25     1818.12    248.93 o
   2   5  31      278.56       78.39    247.88 o
   3   5  31     1119.23     1307.82    206.05 o
   4   5  31     1120.21     1086.26    197.28 o
   5   5  31     2616.67     2869.31    239.05 o
   6   5  31      272.79     -131.74    256.57 o
   0   6  31      761.26     1041.35    275.68 o
   1   6  31      805.34      649.34    195.14 o
   2   6  31      333.79      547.61    181.41 o
   3   6  31     3167.79     2941.46    248.60 o
   4   6  31      150.03     -138.62    290.05 o
   5   6  31        2.42     -297.20    297.20 o
   6   6  31     1225.32     1084.21    257.44 o
   1   7  31       10.35     -113.68    455.08 o
   2   7  31     2935.82     3031.27    233.71 o
   3   7  31      929.11     1027.92    217.79 o
   4   7  31      268.61      568.43    304.70 o
   5   7  31       43.40     -368.22    440.27 o
   0   8  31      232.18       27.81    379.06 o
   1   8  31     1991.77     1655.56    229.33 o
   2   8  31        7.34     -253.38    276.26 o
   3   8  31     2181.28     2527.45    240.98 o
   4   8  31       37.50      356.21    240.52 o
   5   8  31      197.28     -136.93    461.58 o
   1   9  31      615.50      455.98    219.10 o
   2   9  31       12.21     -262.74    285.28 o
   3   9  31      348.38     -137.22    317.71 o
   4   9  31        4.97      -44.66    296.50 o
   0  10  31      892.05      816.45    321.02 o
   1  10  31      541.60      365.60    214.71 o
   2  10  31        5.97     -229.48    283.23 o
   3  10  31        3.61     -153.46    409.59 o
   1  11  31      190.94       63.48    411.70 o
   0   0  32     1008.50      996.31    281.42 o
   1   0  32     3015.89     3140.91    221.34 o
   2   0  32      343.35      454.47    204.38 o
   3   0  32     4077.58     4669.31    249.31 o
   4   0  32     1691.14     1703.50    217.94 o
   5   0  32     1126.40     1365.12    205.50 o
   6   0  32      818.62      905.88    221.72 o
   7   0  32     2130.22     1973.86    260.73 o
   1   1  32      863.62     1338.31    374.67 o
   2   1  32     1054.89      895.41    193.84 o
   3   1  32      574.80      518.15    216.96 o
   4   1  32     2604.26     3025.43    225.50 o
   5   1  32      562.08      913.43    391.00 o
   6   1  32       16.53     -286.68    286.68 o
   7   1  32     1558.39     1647.54    252.04 o
   0   2  32     1276.34     1680.06    273.26 o
   1   2  32      226.14       43.83    300.01 o
   2   2  32      436.26      357.94    198.79 o
   3   2  32       12.54      312.53    358.50 o
   4   2  32       13.97      168.48    207.46 o
   5   2  32     1741.97     1667.75    380.11 o
   6   2  32     1802.78     1748.90    234.95 o
   7   2  32       95.09      192.55    429.54 o
   1   3  32     4681.39     4914.51    246.55 o
   2   3  32     1584.71     1922.43    201.20 o
   3   3  32     3812.97     4053.76    266.76 o
   4   3  32      233.08       81.14    296.99 o
   5   3  32     2624.87     2397.34    240.07 o
   6   3  32      536.74      592.68    218.19 o
   0   4  32      187.50       74.66    374.22 o
   1   4  32       97.90      172.82    383.74 o
   2   4  32      517.44      582.88    365.30 o
   3   4  32       86.59      105.96    260.35 o
   4   4  32      120.87     -272.63    272.63 o
   5   4  32      944.35     1155.43    211.82 o
   6   4  32     1087.44     1368.30    767.18 o
   1   5  32      584.33      376.88    211.81 o
   2   5  32       44.35     -238.63    256.25 o
   3   5  32     1291.14     1503.88    366.36 o
   4   5  32      113.41      189.66    364.85 o
   5   5  32      287.49     -141.73    311.96 o
   6   5  32       16.79      396.29    242.05 o
   0   6  32     1022.35     1061.30    274.17 o
   1   6  32     1240.67     1188.29    210.53 o
   2   6  32       25.12       16.19    258.23 o
   3   6  32      355.43      828.51    573.42 o
   4   6  32      115.25      380.95    301.07 o
   5   6  32     2322.92     2700.24    251.25 o
   1   7  32        6.12      -18.77    290.34 o
   2   7  32      130.41      261.05    221.90 o
   3   7  32      246.74        4.58    401.58 o
   4   7  32       17.48      145.77    227.72 o
   5   7  32      229.47      630.17    248.62 o
   0   8  32      835.23     1126.59    304.70 o
   1   8  32      668.31      377.99    262.08 o
   2   8  32      136.75     -292.98    292.98 o
   3   8  32     2397.32     2488.31    246.41 o
   4   8  32      223.06       -0.56    291.97 o
   1   9  32      163.35      320.20    228.08 o
   2   9  32       22.32      337.37    234.63 o
   3   9  32      937.10     1122.46    677.56 o
   0  10  32      812.24     1303.12    304.09 o
   1  10  32      387.31        3.98    334.92 o
   2  10  32      165.86      436.19    211.85 o
   1   1  33     2401.38     2362.51    309.68 o
   2   1  33       10.36     -279.30    279.30 o
   3   1  33     2920.47     2852.61    303.49 o
   4   1  33       60.61      229.94    256.12 o
   5   1  33     2168.49     1832.10    236.80 o
   6   1  33       10.47       40.70    249.79 o
   0   2  33     1798.97     1463.03    291.09 o
   1   2  33     1036.38     1304.08    191.91 o
   2   2  33      169.31      239.59    194.98 o
   3   2  33       50.24     -100.98    228.52 o
   4   2  33      496.81      495.54    198.36 o
   5   2  33     2879.77     3589.73    273.19 o
   6   2  33       86.21     -311.91    646.72 o
   1   3  33      610.12      859.26    185.06 o
   2   3  33     1088.05     1168.00    259.96 o
   3   3  33        0.44     -268.43    268.43 o
   4   3  33      311.12      117.48    287.03 o
   5   3  33      492.99      352.60    454.78 o
   6   3  33       46.28     -196.89    627.83 o
   0   4  33     1361.27      803.46    298.65 o
   1   4  33     2060.17     2342.28    216.29 o
   2   4  33       30.93      -26.69    251.56 o
   3   4  33     5847.83     6064.26    495.43 o
   4   4  33      129.93       26.35    286.71 o
   5   4  33     1290.19      928.21    349.74 o
   6   4  33      945.36      688.09    316.18 o
   1   5  33      831.60      795.06    213.71 o
   2   5  33     1384.77     1417.59    219.82 o
   3   5  33     1457.93     1462.97    218.01 o
   4   5  33      274.64      154.63    229.50 o
   5   5  33      951.23      540.05    281.17 o
   0   6  33      890.00     1126.29    292.61 o
   1   6  33       75.62     -156.96    292.00 o
   2   6  33       34.52      379.17    265.85 o
   3   6  33      474.40      130.53    595.03 o
   4   6  33      292.79      119.24    292.29 o
   5   6  33      520.09      797.77    498.31 o
   1   7  33     6159.41     6073.32    291.17 o
   2   7  33      643.22     1006.92    206.51 o
   3   7  33     2397.54     2284.62    261.88 o
   4   7  33      416.02      343.73    215.65 o
   0   8  33      567.46      588.84    298.95 o
   1   8  33        0.22      -97.46    325.40 o
   2   8  33       12.76      190.52    233.52 o
   3   8  33     1438.56     1468.76    468.08 o
   1   9  33       54.66     -294.73    296.89 o
   2   9  33       55.32       16.94    299.76 o
   0   0  34      909.36     1001.45    277.79 o
   1   0  34      856.27      692.31    187.66 o
   2   0  34      513.65      187.17    246.05 o
   3   0  34        2.75       20.10    254.02 o
   4   0  34      863.06      771.42    207.86 o
   5   0  34     5200.44     5056.60    301.38 o
   6   0  34     1815.01     1968.13    402.03 o
   1   1  34     1217.98     1386.20    207.47 o
   2   1  34     2007.71     2512.76    217.14 o
   3   1  34      816.16     1159.14    212.28 o
   4   1  34     1781.47     2149.08    222.46 o
   5   1  34      841.43     1401.97    216.94 o
   6   1  34       88.94      106.50    250.56 o
   0   2  34     1822.63     2085.11    303.79 o
   1   2  34     4429.53     4321.96    258.12 o
   2   2  34      606.33      639.69    197.72 o
   3   2  34     1676.82     1899.74    211.76 o
   4   2  34      952.44      978.15    416.54 o
   5   2  34      568.19      136.65    323.17 o
   6   2  34     1020.48      831.00    238.00 o
   1   3  34      207.09     -180.13    274.55 o
   2   3  34      673.19      188.83    282.01 o
   3   3  34     2490.49     2421.67    249.93 o
   4   3  34     1029.38     1172.74    225.11 o
   5   3  34      495.06      101.39    264.85 o
   0   4  34       21.69     -321.93    394.78 o
   1   4  34       56.81      103.97    276.15 o
   2   4  34       12.96      101.07    343.54 o
   3   4  34       11.04      123.26    275.16 o
   4   4  34      131.21       25.93    239.57 o
   5   4  34      240.47       25.00    263.71 o
   1   5  34      809.59      386.94    241.28 o
   2   5  34       75.56      197.70    275.24 o
   3   5  34     1383.00     1596.39    263.59 o
   4   5  34      118.52      424.51    426.06 o
   5   5  34      714.48      319.26    686.78 o
   0   6  34        0.08      170.48    354.57 o
   1   6  34     2067.53     2056.92    225.65 o
   2   6  34      128.83      175.85    268.34 o
   3   6  34     1317.95     1129.79    233.06 o
   4   6  34       89.69     -234.15    311.21 o
   1   7  34       68.87     -151.08    503.14 o
   2   7  34      113.18      128.23    223.86 o
   3   7  34       98.46     -170.16    303.02 o
   4   7  34        8.76     -277.17    362.88 o
   0   8  34      400.42      956.41    282.03 o
   1   8  34      387.78      798.79    209.16 o
   2   8  34       13.73       90.17    311.35 o
   3   8  34      113.60     -327.43    327.43 o
   1   9  34     1860.05     1838.03    252.39 o
   1   1  35       42.54      157.92    398.55 o
   2   1  35        0.21      150.29    215.39 o
   3   1  35     2711.19     2903.18    362.88 o
   4   1  35      175.27      161.46    427.57 o
   5   1  35      255.43      106.16    302.53 o
   0   2  35      298.97      294.42    392.05 o
   1   2  35     3088.84     3211.86    240.02 o
   2   2  35       15.71      139.38    253.54 o
   3   2  35     2580.83     2851.83    236.70 o
   4   2  35       32.19     -344.29    344.29 o
   5   2  35     1325.95     1120.17    255.70 o
   1   3  35      781.47      773.21    200.98 o
   2   3  35      463.72      618.89    201.62 o
   3   3  35        4.25     -310.89    310.89 o
   4   3  35       21.52      115.10    289.92 o
   5   3  35      937.64      175.10    349.60 o
   0   4  35     1345.59     1599.66    308.63 o
   1   4  35     1221.03     1270.51    242.88 o
   2   4  35      136.69      231.87    286.11 o
   3   4  35      262.29       43.15    274.92 o
   4   4  35       87.88      289.22    233.46 o
   5   4  35     3038.15     3351.55    278.59 o
   1   5  35     4575.37     4590.83    323.74 o
   2   5  35      412.13      557.17    481.23 o
   3   5  35      871.82      877.11    614.08 o
   4   5  35      274.59      270.37    355.33 o
   0   6  35     1318.58     1438.84    321.93 o
   1   6  35     1824.18     1780.02    241.01 o
   2   6  35       33.03      241.97    288.74 o
   3   6  35     2548.26     2641.26    263.25 o
   4   6  35      156.93      -31.44    421.98 o
   1   7  35       37.55       60.39    238.34 o
   2   7  35      354.28      123.67    309.16 o
   3   7  35     1332.61     1395.50    247.09 o
   0   8  35      972.43     1252.64    310.14 o
   1   8  35      612.40      462.91    259.12 o
   0   0  36     1237.78     1563.68    315.58 o
   1   0  36     4739.03     5484.58    405.36 o
   2   0  36      879.05      776.07    291.55 o
   3   0  36     1043.57     1271.06    218.39 o
   4   0  36      435.58      510.48    252.71 o
   5   0  36     2117.73     1875.54    258.15 o
   1   1  36       41.67      204.62    219.70 o
   2   1  36     1810.24     2078.24    227.19 o
   3   1  36       93.78      194.28    463.85 o
   4   1  36     1272.56     1570.19    232.98 o
   5   1  36       34.25       93.78    301.08 o
   0   2  36     2846.63     3055.43    351.85 o
   1   2  36       31.15      137.62    258.90 o
   2   2  36      107.30      167.53    273.44 o
   3   2  36        1.28      571.06    283.99 o
   4   2  36     1535.19     1002.92    234.29 o
   1   3  36      657.51      681.47    216.53 o
   2   3  36      835.26      779.17    280.36 o
   3   3  36     3008.85     3457.85    267.35 o
   4   3  36     1057.65     1168.76    228.57 o
   0   4  36      295.62      115.47    409.59 o
   1   4  36       29.09      217.82    285.01 o
   2   4  36      267.39      122.09    323.74 o
   3   4  36        9.74      -87.55    239.47 o
   4   4  36      275.91      498.25    260.06 o
   1   5  36      977.50     1168.71    216.84 o
   2   5  36      361.78      556.71    287.77 o
   3   5  36      524.09      763.41    453.42 o
   0   6  36       14.44     -211.90    430.75 o
   1   6  36     1338.79     1520.30    227.30 o
   2   6  36       29.92     -190.99    305.91 o
   3   6  36      310.53      252.22    392.81 o
   1   7  36      128.25      209.47    255.19 o
   1   1  37     2322.69     2817.37    380.72 o
   2   1  37      487.52      -16.20    245.32 o
   3   1  37     2043.82     2630.43    266.31 o
   4   1  37        6.59      128.46    243.11 o
   0   2  37      186.83      531.71    275.38 o
   1   2  37      139.97      188.88    296.08 o
   2   2  37       61.74       60.99    233.52 o
   3   2  37       29.94       89.47    244.31 o
   4   2  37      187.56      282.19    297.08 o
   1   3  37      249.43       39.70    311.81 o
   2   3  37       68.05     -171.24    298.25 o
   3   3  37       50.27     -332.94    332.94 o
   0   4  37      950.81     1397.13    310.14 o
   1   4  37     3281.71     3329.11    267.39 o
   2   4  37      250.43      397.12    236.23 o
   3   4  37     2932.81     3172.98    394.47 o
   1   5  37      556.48      819.39    214.66 o
   2   5  37       89.73      -63.34    387.52 o
   0   6  37      253.60      218.85    446.77 o
   1   6  37      220.57       49.43    518.86 o
   0   0  38     5377.28     5686.46    429.54 o
   1   0  38      807.74     1115.81    222.66 o
   2   0  38      881.35      836.13    240.84 o
   3   0  38       36.69      199.99    417.45 o
   1   1  38      333.94       65.34    572.51 o
   2   1  38     1351.55     1667.29    233.61 o
   3   1  38      712.14     1123.81    223.02 o
   0   2  38     1201.97     1251.73    330.39 o
   1   2  38      779.50      677.38    225.51 o
   2   2  38      472.28      364.21    270.39 o
   3   2  38      428.96     -311.86    335.13 o
   1   3  38      403.34      199.53    322.97 o
   2   3  38     2182.38     2077.59    241.22 o
   0   4  38      723.90      307.72    437.09 o
   1   4  38      108.04     -189.79    251.02 o
   2   4  38      428.25       79.46    317.05 o
   1   5  38      630.54      646.77    255.55 o
   1   1  39      181.01      -12.54    315.62 o
   2   1  39      437.60      527.22    394.32 o
   0   2  39      570.32      602.44    321.93 o
   1   2  39      644.58      904.88    354.27 o
   1   3  39      569.84      295.60    714.13 o
 
